# Supplementary material for: Identification of lipid A deacylase as a novel, highly conserved and protective antigen against enterohemorrhagic Escherichia coli
Source: Sci Rep. 2019 Nov 19;9:17014. doi: 10.1038/s41598-019-53197-z (PMC6863877; doi:10.1038/s41598-019-53197-z)
Supplement: Supplementary file 2 — Table S1 [file 41598_2019_53197_MOESM2_ESM.xlsx]

## Sheet: Table S1
Table S1. Vaccine candidates selected by Psort analysis
Protein ID	Functional annotation	Length (bp)	PSORT Localization	PSORT score	ModHMM
AIG68144.1	Ferric siderophore transport system, periplasmicbinding protein TonB CDS	720	Unknown	2	1 internal helix
AIG70214.1	Type III secretion outermembrane pore forming protein (YscC,MxiD,HrcC, InvG) CDS	1704	OuterMembrane	10	1 internal helix
AIG71811.1	adherence and invasion outermembrane protein (Inv,enhances Peyer's patches colonization) CDS	5037	OuterMembrane	9.95	No internal helices
AIG66227.1	Putative outer membrane protein CDS	2451	OuterMembrane	10	No internal helices
AIG66265.1	Outer membrane protein Imp, required for envelope biogenesis CDS	2322	OuterMembrane	10	No internal helices
AIG66267.1	hypothetical protein CDS	753	Unknown	2	No internal helices
AIG66308.1	Secretion monitor precursor CDS	588	Unknown	6.49	1 internal helix
AIG66347.1	Fimbrial protein Yad like protein CDS	1110	Unknown	2	1 internal helix
AIG66348.1	Fimbrial protein YadK CDS	591	Unknown	2	No internal helices
AIG66349.1	Fimbrial protein YadL CDS	606	Unknown	2.5	1 internal helix
AIG66351.1	Outer membrane usher protein HtrE CDS	2601	OuterMembrane	10	No internal helices
AIG66353.1	Fimbrial protein YadN CDS	597	Extracellular	9.65	1 internal helix
AIG66363.1	Ferric hydroxamate outer membrane receptor FhuA CDS	2244	OuterMembrane	10	No internal helices
AIG66390.1	Outer membrane protein assembly factor YaeT precursor CDS	2433	OuterMembrane	10	1 internal helix
AIG66406.1	Copper homeostasis protein CutF precursor CDS	711	OuterMembrane	9.92	No internal helices
AIG66407.1	putative lipoprotein yaeF precursor CDS	825	Unknown	2.5	No internal helices
AIG66409.1	hypothetical protein CDS	708	Unknown	2	No internal helices
AIG66417.1	hypothetical protein CDS	801	Unknown	2	No internal helices
AIG66424.1	putative aminopeptidase CDS	801	Unknown	2.5	1 internal helix
AIG66428.1	hypothetical protein CDS	1410	Unknown	2	1 internal helix
AIG66446.1	core protein CDS	4215	Unknown	2	No internal helices
AIG66447.1	hypothetical protein CDS	612	Unknown	2	1 internal helix
AIG66450.1	core protein CDS	1761	Extracellular	9.52	No internal helices
AIG66460.1	putative exported protein CDS	741	Unknown	2.5	1 internal helix
AIG66464.1	putative lipoprotein yafL precursor CDS	774	Unknown	4.9	1 internal helix
AIG66480.1	Outer membrane pore protein E precursor CDS	1056	OuterMembrane	10	1 internal helix
AIG66490.1	putative tail fiber protein CDS	795	Unknown	2	No internal helices
AIG66511.1	Zinc binding domain protein CDS	2334	Unknown	2	No internal helices
AIG66518.1	hypothetical protein CDS	1137	Unknown	2.5	1 internal helix
AIG66526.1	CFA/I fimbrial chaperone CDS	711	Unknown	2.5	1 internal helix
AIG66527.1	CFA/I fimbrial minor adhesin CDS	1644	Extracellular	9.64	1 internal helix
AIG66528.1	CFA/I fimbrial subunit C usher protein CDS	2526	Unknown	4.69	2 internal helices
AIG66528.1	Putative adhesin CDS	4254	OuterMembrane	10	No internal helices
AIG66545.1	AidA-I adhesin-like protein CDS	4050	Unknown	5.87	No internal helices
AIG66568.1	hypothetical protein CDS	864	Unknown	2	No internal helices
AIG66574.1	Putative flagellin structural protein CDS	2943	OuterMembrane	10	No internal helices
AIG66636.1	hypothetical protein CDS	624	Unknown	2	No internal helices
AIG66640.1	putative lipoprotein CDS	1095	Unknown	2.5	No internal helices
AIG66656.1	Protein YkiA CDS	2166	Unknown	2	No internal helices
AIG66683.1	Nucleoside-specific channel-forming protein Tsx precursor CDS	885	OuterMembrane	10	No internal helices
AIG66684.1	putative lipoprotein yajI CDS	540	Unknown	2	No internal helices
AIG66769.1	Large repetitive protein CDS	4386	Unknown	6.04	1 internal helix
AIG66781.1	Putative stomatin/prohibitin-family membrane protease subunit YbbK	918	Unknown	2	Unknown
AIG66819.1	Oligopeptide ABC transporter, periplasmic oligopeptide-binding protein OppA CDS	1701	Unknown	2	No internal helices
AIG66819.1	Outer membrane usher protein SfmD CDS	2610	OuterMembrane	10	2 internal helices
AIG66854.1	Agglutination protein CDS	1356	OuterMembrane	10	1 internal helix
AIG66854.1	TonB-dependent receptor CDS	2241	OuterMembrane	10	No internal helices
AIG66909.1	Rare lipoprotein A precursor CDS	1089	Extracellular	9.65	No internal helices
AIG66920.1	hypothetical protein CDS	588	Extracellular	9.71	No internal helices
AIG66922.1	hypothetical protein CDS	708	Unknown	2	No internal helices
AIG66972.1	core protein CDS	4200	Unknown	2	No internal helices
AIG66973.1	orf, hypothetical protein CDS	543	Unknown	2	No internal helices
AIG66984.1	hypothetical protein CDS	1062	Unknown	2.5	No internal helices
AIG66987.1	putative fimbrial-like protein ygiL precursor CDS	567	Extracellular	9.72	No internal helices
AIG67020.1	TolA protein CDS	1185	Unknown	2	2 internal helices
AIG67060.1	Putative outer membrane protein CDS	960	Unknown	2.5	1 internal helix
AIG67099.1	Biotin synthesis protein BioC CDS	756	Unknown	2	No internal helices
AIG67129.1	Ferrichrome-iron receptor CDS	2283	OuterMembrane	10	No internal helices
AIG67212.1	Virulence factor VirK CDS	993	Unknown	2	No internal helices
AIG67245.1	Urease accessory protein UreF CDS	675	Unknown	2	No internal helices
AIG67247.1	Per-activated serine protease autotransporter enterotoxin EspC	126	Extracellular	9.71	Unknown
AIG67280.1	Colicin I receptor precursor CDS	2010	OuterMembrane	10	No internal helices
AIG67308.1	putative hemolysin activator protein CDS	1065	OuterMembrane	8.86	1 internal helix
AIG67367.1	Putative metalloprotease yggG	789	Unknown	2	Unknown
AIG67384.1	exported protein CDS	549	Unknown	2.5	1 internal helix
AIG67387.1	Outer membrane protein F precursor CDS	1089	OuterMembrane	10	1 internal helix
AIG67397.1	type 1 fimbriae major subunit FimA CDS	540	Extracellular	10	No internal helices
AIG67400.1	type 1 fimbriae anchoring protein FimD CDS	1893	OuterMembrane	10	No internal helices
AIG67407.1	hypothetical protein CDS	543	Unknown	2	No internal helices
AIG67412.1	Paraquat-inducible protein B CDS	1641	Unknown	2	1 internal helix
AIG67413.1	Paraquat-inducible protein B CDS	564	Unknown	2	No internal helices
AIG67419.1	Outer membrane protein A precursor CDS	1065	OuterMembrane	10	No internal helices
AIG67426.1	UPF0319 protein YccT precursor CDS	663	Unknown	2.5	1 internal helix
AIG67448.1	hypothetical protein CDS	558	Unknown	2	No internal helices
AIG67453.1	hypothetical protein CDS	774	Unknown	2	No internal helices
AIG67464.1	Hypothetical protein CDS	1851	Unknown	2	No internal helices
AIG67503.1	hypothetical protein CDS	753	Extracellular	9.71	No internal helices
AIG67516.1	Putative polysaccharide export protein YccZ precursor CDS	1140	OuterMembrane	9.92	1 internal helix
AIG67517.1	Putative outer membrane lipoprotein YmcA CDS	2097	OuterMembrane	9.52	No internal helices
AIG67577.1	Shiga-like toxin II subunit A precursor CDS	960	Unknown	2.5	1 internal helix
AIG67607.1	hypothetical protein CDS	618	Unknown	2	No internal helices
AIG67611.1	hypothetical protein CDS	657	Unknown	2	No internal helices
AIG67633.1	hypothetical protein CDS	1344	Extracellular	9.64	No internal helices
AIG67644.1	Biofilm PGA synthesis deacetylase PgaB CDS	2019	Unknown	2	1 internal helix
AIG67645.1	Biofilm PGA outer membrane secretin PgaA CDS	2424	Unknown	2.5	No internal helices
AIG67652.1	Putative exported protein precursor CDS	1086	Unknown	2	No internal helices
AIG67653.1	outer membrane fimbrial usher protein CDS	2523	OuterMembrane	10	No internal helices
AIG67658.1	Hemolysin CDS	3813	OuterMembrane	9.95	No internal helices
AIG67671.1	hypothetical protein CDS	789	Unknown	2	No internal helices
AIG67672.1	hypothetical protein CDS	1389	Unknown	2	No internal helices
AIG67699.1	Per-activated serine protease autotransporter enterotoxin EspC	126	Extracellular	9.71	Unknown
AIG67732.1	TonB-dependent receptor CDS	2010	OuterMembrane	10	No internal helices
AIG67760.1	putative hemolysin activator protein CDS	1065	OuterMembrane	8.86	1 internal helix
AIG67820.1	Protein yceI precursor CDS	576	Unknown	2.5	1 internal helix
AIG67827.1	Putative lipoprotein yceB precursor CDS	561	Unknown	2	No internal helices
AIG67831.1	Protein of unknown function YceH CDS	648	Unknown	2	No internal helices
AIG67832.1	Virulence factor MviM CDS	924	Unknown	2	No internal helices
AIG67840.1	Flagellar basal-body rod modification protein FlgD CDS	696	Extracellular	10	No internal helices
AIG67841.1	Flagellar hook protein FlgE CDS	1206	Extracellular	10	No internal helices
AIG67843.1	Flagellar basal-body rod protein FlgG CDS	783	Extracellular	10	No internal helices
AIG67844.1	Flagellar L-ring protein FlgH CDS	699	OuterMembrane	10	1 internal helix
AIG67847.1	Flagellar hook-associated protein FlgK CDS	1644	Extracellular	9.96	No internal helices
AIG67848.1	Flagellar hook-associated protein FlgL CDS	954	Extracellular	10	No internal helices
AIG67862.1	YceG like protein CDS	1023	Unknown	6.49	1 internal helix
AIG67867.1	Putative OMR family iron-siderophore receptor precursor CDS	2190	OuterMembrane	10	No internal helices
AIG67871.1	Lipoprotein YcfM, part of a salvage pathway of unknown substrate CDS	642	Unknown	2	No internal helices
AIG67876.1	Putative exported protein CDS	540	Unknown	2.5	1 internal helix
AIG67905.1	hypothetical protein CDS	588	Unknown	2	No internal helices
AIG67914.1	Hypothetical protein CDS	1938	Unknown	2	No internal helices
AIG67929.1	hypothetical protein CDS	1938	Unknown	2	No internal helices
AIG67963.1	hypothetical protein CDS	744	Unknown	2	No internal helices
AIG68016.1	hypothetical protein CDS	1602	Unknown	2	No internal helices
AIG68033.1	Attachment invasion locus protein precursor CDS	600	OuterMembrane	10	1 internal helix
AIG68048.1	Protease VII (Omptin) precursor CDS	954	OuterMembrane	10	No internal helices
AIG68053.1	Pertactin precursor CDS	705	Unknown	7	No internal helices
AIG68064.1	Hemolysin E, chromosomal CDS	1056	Extracellular	10	No internal helices
AIG68081.1	Putative TonB dependent outer membrane receptor CDS	1971	OuterMembrane	10	No internal helices
AIG68093.1	Putative adhesion and penetration protein CDS	1644	Extracellular	9.65	No internal helices
AIG68114.1	Invasin CDS	1431	OuterMembrane	10	No internal helices
AIG68125.1	UPF0028 protein YchK CDS	945	Extracellular	8.89	No internal helices
AIG68148.1	Outer membrane protein W precursor CDS	639	OuterMembrane	10	No internal helices
AIG68163.1	hypothetical protein CDS	582	Unknown	2	No internal helices
AIG68165.1	Putative intestinal colonization factor encoded by prophage CP-933O CDS	747	Unknown	2	No internal helices
AIG68173.1	Hypothetical protein CDS	1854	Unknown	2	No internal helices
AIG68183.1	hypothetical protein CDS	1938	Unknown	2	No internal helices
AIG68190.1	putative major tail subunit CDS	786	Extracellular	9.64	No internal helices
AIG68238.1	Hypothetical protein CDS	1851	Unknown	2	No internal helices
AIG68271.1	Attachment invasion locus protein precursor CDS	600	OuterMembrane	10	1 internal helix
AIG68309.1	Autoinducer 2 (AI-2) aldolase LsrF CDS	876	Unknown	2	No internal helices
AIG68316.1	hypothetical protein CDS	3894	Unknown	5.87	No internal helices
AIG68317.1	hypothetical protein CDS	1401	OuterMembrane	9.83	No internal helices
AIG68320.1	type 1 fimbriae major subunit FimA CDS	564	Extracellular	10	1 internal helix
AIG68322.1	type 1 fimbriae anchoring protein FimD CDS	2223	OuterMembrane	10	No internal helices
AIG68325.1	mannose-specific adhesin FimH CDS	915	Unknown	2	1 internal helix
AIG68333.1	hypothetical protein CDS	2373	OuterMembrane	9.49	No internal helices
AIG68337.1	redicted glycoside hydrolase CDS	1320	Unknown	2	No internal helices
AIG68357.1	Outer membrane porin protein NmpC precursor CDS	1101	OuterMembrane	10	1 internal helix
AIG68359.1	hypothetical protein CDS	669	Unknown	2	No internal helices
AIG68376.1	internalin, putative CDS	1260	Unknown	2	No internal helices
AIG68383.1	hypothetical protein CDS	1062	Unknown	2.5	No internal helices
AIG68385.1	core protein CDS	4203	Unknown	5.48	No internal helices
AIG68385.1	putative tonB-dependent receptor yncD precursor CDS	2019	OuterMembrane	10	No internal helices
AIG68406.1	putative membrane lipoprotein clustered with tellurite resistance proteins TehA/TehB CDS	669	Unknown	2	No internal helices
AIG68433.1	putative BigA-like protein CDS	2460	Unknown	6.26	No internal helices
AIG68444.1	Outer membrane protein N precursor CDS	753	OuterMembrane	10	No internal helices
AIG68484.1	porin, autotransporter (AT) family CDS	3036	Extracellular	9.65	2 internal helices
AIG68484.1	Hypothetical protein CDS	1854	Unknown	2	No internal helices
AIG68547.1	Outer membrane protein G precursor CDS	906	OuterMembrane	10	No internal helices
AIG68579.1	RND efflux system, outer membrane lipoprotein CmeC CDS	1374	OuterMembrane	9.98	No internal helices
AIG68638.1	Attachment invasion locus protein precursor CDS	600	OuterMembrane	10	1 internal helix
AIG68679.1	Hypothetical protein CDS	1851	Unknown	2	No internal helices
AIG68688.1	hypothetical protein CDS	585	Unknown	2	No internal helices
AIG68723.1	Putative protease ydgD	822	Unknown	2.5	Unknown
AIG68730.1	Protein ydgH precursor CDS	945	Unknown	2.5	No internal helices
AIG68784.1	Putative lipoprotein CDS	816	Unknown	6.49	No internal helices
AIG68794.1	putative enzyme CDS	1257	Unknown	7	No internal helices
AIG68797.1	hypothetical protein CDS	813	Unknown	2	No internal helices
AIG68812.1	Iron-sulfur cluster assembly protein SufB CDS	1488	Unknown	2	No internal helices
AIG68838.1	hypothetical protein CDS	714	Unknown	2	No internal helices
AIG68851.1	hypothetical protein CDS	1899	Unknown	2	No internal helices
AIG68853.1	Putative outer membrane protein CDS	759	Unknown	2.5	No internal helices
AIG68861.1	hypothetical protein CDS	768	Unknown	2	No internal helices
AIG68883.1	Hypothetical protein YdjY CDS	678	Unknown	2.5	No internal helices
AIG68886.1	ABC transporter, periplasmic substrate-binding protein YnjB CDS	1167	Unknown	2.5	No internal helices
AIG68897.1	Protein ydjA CDS	552	Unknown	2	1 internal helix
AIG68899.1	putative lipoprotein CDS	711	Unknown	2	1 internal helix
AIG68918.1	MltA-interacting protein MipA CDS	747	OuterMembrane	10	No internal helices
AIG68945.1	Starvation lipoprotein Slp-like protein CDS	582	OuterMembrane	9.92	1 internal helix
AIG68946.1	Inactive metal-dependent proteases like protein,putative molecular chaperone	696	Unknown	2	Unknown
AIG68978.1	Paraquat-inducible protein B CDS	2640	Unknown	2	2 internal helices
AIG68989.1	Protease II	2061	Unknown	5.41	Unknown
AIG69001.1	Cell wall endopeptidase, family M23/M37 CDS	1323	Unknown	2	1 internal helix
AIG69007.1	hypothetical protein CDS	603	Unknown	2	No internal helices
AIG69057.1	putative membrane protein CDS	651	Unknown	2	1 internal helix
AIG69095.1	Flagellar biosynthesis protein FliZ CDS	552	Unknown	2	No internal helices
AIG69098.1	Flagellar biosynthesis protein FliC CDS	1758	Extracellular	9.96	No internal helices
AIG69099.1	Flagellar hook-associated protein FliD CDS	1398	Extracellular	10	No internal helices
AIG69108.1	invasion plasmid antigen CDS	1140	Extracellular	8.89	No internal helices
AIG69110.1	invasion plasmid antigen CDS	1140	Extracellular	8.89	No internal helices
AIG69118.1	Flagellar hook-length control protein FliK CDS	1128	Extracellular	10	No internal helices
AIG69140.1	Outer membrane protein N precursor CDS	645	OuterMembrane	10	1 internal helix
AIG69141.1	Outer membrane protein N precursor CDS	576	OuterMembrane	10	No internal helices
AIG69149.1	putative zinc-binding lipoprotein ZinT CDS	651	Unknown	2.5	No internal helices
AIG69153.1	hypothetical protein CDS	711	Unknown	2	No internal helices
AIG69158.1	Attachment invasion locus protein precursor CDS	600	OuterMembrane	10	1 internal helix
AIG69189.1	Hypothetical protein CDS	1851	Unknown	2	No internal helices
AIG69198.1	hypothetical protein CDS	564	Unknown	2	No internal helices
AIG69216.1	adherence and invasion outermembrane protein (Inv,enhances Peyer's patches colonization) CDS	7863	OuterMembrane	9.95	No internal helices
AIG69305.1	AsmA protein CDS	1854	Unknown	2.5	1 internal helix
AIG69312.1	Putative chaperonin CDS	1941	Unknown	2	2 internal helices
AIG69314.1	hypothetical protein CDS	660	Unknown	2	No internal helices
AIG69346.1	Uncharacterized protein YehA precursor CDS	1035	Unknown	2	No internal helices
AIG69347.1	Fimbriae usher protein StcC CDS	2481	OuterMembrane	10	No internal helices
AIG69349.1	Putative fimbrial-like protein CDS	543	Unknown	2.5	1 internal helix
AIG69361.1	hypothetical protein CDS	1530	Unknown	2	No internal helices
AIG69362.1	hypothetical protein CDS	732	Unknown	2	No internal helices
AIG69377.1	Attachment invasion locus protein precursor CDS	600	OuterMembrane	10	1 internal helix
AIG69390.1	Minor tail protein Z CDS	624	Unknown	2	No internal helices
AIG69393.1	Prophage Clp protease-like protein	1041	Unknown		Unknown
AIG69411.1	Shiga toxin A-chain precursor CDS	948	Unknown	2.5	1 internal helix
AIG69429.1	putative superinfection exclusion protein CDS	555	Unknown	2	2 internal helices
AIG69485.1	Colicin I receptor precursor CDS	1884	OuterMembrane	10	No internal helices
AIG69508.1	Lipoprotein spr precursor CDS	567	Unknown	2.5	No internal helices
AIG69510.1	ABC transporter, periplasmic substrate-binding protein CDS	1815	Unknown	6.58	No internal helices
AIG69523.1	Putative ATP-binding component of a transport system CDS	2592	Extracellular	9.46	No internal helices
AIG69547.1	Outer membrane protein C precursor CDS	1104	OuterMembrane	10	1 internal helix
AIG69552.1	hypothetical protein CDS	777	Unknown	2	No internal helices
AIG69553.1	Putative membrane protein CDS	4515	Unknown	4.69	No internal helices
AIG69558.1	Type V secretory pathway, adhesin AidA CDS	3705	OuterMembrane	9.83	No internal helices
AIG69581.1	Polymyxin resistance protein PmrG CDS	603	Unknown	2.5	1 internal helix
AIG69644.1	DedD protein CDS	663	Unknown	2	1 internal helix
AIG69664.1	Uncharacterized protein YadU in stf fimbrial cluster CDS	843	Unknown	2	No internal helices
AIG69669.1	Fimbriae usher protein StfC CDS	2583	OuterMembrane	10	No internal helices
AIG69676.1	Long-chain fatty acid transport protein CDS	1341	OuterMembrane	10	No internal helices
AIG69679.1	Lipoprotein CDS	756	OuterMembrane	9.92	2 internal helices
AIG69706.1	hypothetical protein CDS	636	Unknown	2.5	No internal helices
AIG69727.1	putative virulence protein CDS	1149	Unknown	2	No internal helices
AIG69790.1	YpfJ protein, zinc metalloprotease superfamily	864	Unknown	2	Unknown
AIG69792.1	Outer membrane protein NlpB, lipoprotein component of the protein assembly complex (forms a complex with YaeT, YfiO, and YfgL) CDS	1035	OuterMembrane	9.93	No internal helices
AIG69809.1	Exported zinc metalloprotease YfgC precursor	1464	Unknown	2.5	Unknown
AIG69829.1	Outer membrane protein YfgL, lipoprotein component of the protein assembly complex (forms a complex with YaeT, YfiO, and NlpB) CDS	1179	OuterMembrane	9.92	No internal helices
AIG69833.1	putative membrane protein CDS	1014	Unknown	2	1 internal helix
AIG69842.1	Thiosulfate sulfurtransferase, rhodanese CDS	846	Unknown	5.41	1 internal helix
AIG69880.1	putative alpha helix protein CDS	636	Unknown	2	No internal helices
AIG69913.1	hypothetical protein CDS	564	Unknown	2	No internal helices
AIG69916.1	hypothetical protein CDS	732	Unknown	2	No internal helices
AIG69918.1	putative component of the lipoprotein assembly complex (forms a complex with YaeT, YfgL, and NlpB) CDS	738	OuterMembrane	10	No internal helices
AIG69931.1	Signal recognition particle, subunit Ffh SRP54 CDS	1362	Unknown	5.6	No internal helices
AIG69958.1	Hypothetical protein CDS	1854	Unknown	2	No internal helices
AIG69974.1	Pertactin precursor CDS	4308	Unknown	5.87	No internal helices
AIG70043.1	Coenzyme F420 hydrogenase maturation protease	471	Unknown		Unknown
AIG70069.1	Lipoprotein NlpD CDS	1140	OuterMembrane	9.93	No internal helices
AIG70199.1	Type III secretion bridge between inner and outermembrane lipoprotein (YscJ,HrcJ,EscJ, PscJ) CDS	735	OuterMembrane	9.92	1 internal helix
AIG70202.1	Type III secretion protein EprH CDS	735	Unknown	2	1 internal helix
AIG70217.1	Uncharacterized protein YgeP CDS	1026	Unknown	2	No internal helices
AIG70219.1	putative lipoprotein YgeR precursor CDS	756	OuterMembrane	9.93	1 internal helix
AIG70290.1	Uridine kinase family protein CDS	714	Unknown	2	No internal helices
AIG70298.1	Putative metalloprotease yggG	759	Unknown	2	Unknown
AIG70300.1	hypothetical protein CDS	732	Unknown	2.5	No internal helices
AIG70312.1	UPF0301 protein YqgE CDS	564	Unknown	2	No internal helices
AIG70323.1	Uncharacterized protein YggN CDS	720	Unknown	2.5	No internal helices
AIG70398.1	Modulator of drug activity B CDS	582	Unknown	2	No internal helices
AIG70405.1	Ferrichrome-iron receptor CDS	2142	OuterMembrane	10	No internal helices
AIG70411.1	Type I secretion outer membrane protein, TolC precursor CDS	1482	OuterMembrane	10	No internal helices
AIG70414.1	Uncharacterized protein ygiD CDS	816	Unknown	2	No internal helices
AIG70516.1	type 1 fimbriae anchoring protein FimD CDS	2592	OuterMembrane	10	No internal helices
AIG70532.1	Putative lipid carrier protein CDS	525	Unknown	2	No internal helices
AIG70535.1	Putative protease	879	Unknown	2	Unknown
AIG70568.1	putative ABC transporter, auxiliary component YrbC CDS	636	Unknown	2.5	No internal helices
AIG70569.1	putative ABC transporter, periplasmic component YrbD CDS	552	Unknown	2.5	1 internal helix
AIG70575.1	Uncharacterized protein YrbK clustered with lipopolysaccharide transporters CDS	576	Unknown	2	1 internal helix
AIG70604.1	Outer membrane stress sensor protease DegQ, serine protease	1368	Periplasmic		Unknown
AIG70605.1	Outer membrane stress sensor protease DegS	1068	Periplasmic		Unknown
AIG70619.1	Rod shape-determining protein MreC CDS	1104	Unknown	2	1 internal helix
AIG70742.1	Type IV pilus biogenesis protein PilM CDS	795	Unknown	2	No internal helices
AIG70779.1	hypothetical protein CDS	993	Unknown	2.5	No internal helices
AIG70798.1	hypothetical protein CDS	912	Unknown	2	No internal helices
AIG70844.1	Putative transmembrane protein CDS	606	Unknown	2.5	No internal helices
AIG70880.1	hypothetical protein CDS	753	Unknown	2	No internal helices
AIG70893.1	TonB-dependent hemin , ferrichrome receptor CDS	1983	OuterMembrane	10	No internal helices
AIG70922.1	Uncharacterized protein YhjG CDS	2061	Unknown	2	2 internal helices
AIG70925.1	Protein YhjJ, putative peptidase CDS	1497	Unknown	2.5	No internal helices
AIG70935.1	hypothetical protein CDS	1560	Unknown	2	No internal helices
AIG70950.1	Putative fimbrial protein CDS	1056	Extracellular	9.65	1 internal helix
AIG70952.1	Long polar fimbria protein A precursor CDS	525	Extracellular	9.72	No internal helices
AIG70954.1	Putative lipase CDS	699	Unknown	7	1 internal helix
AIG70958.1	Outer membrane protein A precursor CDS	660	OuterMembrane	10	3 internal helices
AIG70960.1	putative exported protein CDS	711	Unknown	2.5	No internal helices
AIG70976.1	BAX protein CDS	573	Unknown	2	No internal helices
AIG70983.1	Putative outer membrane protein yiaT precursor CDS	741	OuterMembrane	10	1 internal helix
AIG70995.1	core protein CDS	4230	Unknown	2	No internal helices
AIG71007.1	hypothetical protein CDS	4767	OuterMembrane	9.95	2 internal helices
AIG71034.1	Lipopolysaccharide heptosyltransferase III CDS	1023	Unknown	2	No internal helices
AIG71060.1	Putative exported protein CDS	1710	Unknown	2	1 internal helix
AIG71083.1	Secreted protein EspB CDS	939	Extracellular	10	1 internal helix
AIG71084.1	Secreted protein EspD CDS	1125	Extracellular	10	3 internal helices
AIG71087.1	Type III secretion system EscD protein CDS	1221	Unknown	2	1 internal helix
AIG71088.1	Intimin CDS	2805	OuterMembrane	10	2 internal helices
AIG71090.1	translocated intimin receptor Tir CDS	1677	Extracellular	10	2 internal helices
AIG71096.1	SepQ CDS	918	Unknown	2	No internal helices
AIG71102.1	Type III secretion bridge between inner and outermembrane lipoprotein (YscJ,HrcJ,EscJ, PscJ) CDS	573	OuterMembrane	9.93	No internal helices
AIG71104.1	Type III secretion outermembrane pore forming protein (YscC,MxiD,HrcC, InvG) CDS	1539	OuterMembrane	10	No internal helices
AIG71117.1	ROrf2 CDS	1146	Extracellular	10	No internal helices
AIG71137.1	hypothetical protein CDS	624	Unknown	2	No internal helices
AIG71158.1	Uncharacterized protein YidR CDS	1251	Unknown	2	No internal helices
AIG71159.1	Uncharacterized protein YidS CDS	1083	Unknown	2	No internal helices
AIG71177.1	hypothetical protein CDS	750	Unknown	2	No internal helices
AIG71181.1	hypothetical protein CDS	2409	Unknown	5.48	No internal helices
AIG71182.1	hypothetical protein CDS	672	Unknown	2	No internal helices
AIG71192.1	Putative fimbrial protein CDS	1083	Extracellular	10	No internal helices
AIG71193.1	Putative fimbrial protein CDS	1071	Extracellular	9.65	No internal helices
AIG71194.1	type 1 fimbriae anchoring protein FimD CDS	2535	OuterMembrane	9.93	1 internal helix
AIG71272.1	hypothetical protein CDS	903	Unknown	2.5	No internal helices
AIG71273.1	hypothetical protein CDS	765	Unknown	2.5	No internal helices
AIG71277.1	hypothetical protein CDS	849	OuterMembrane	9.49	No internal helices
AIG71291.1	Putative carboxymethylenebutenolidase CDS	816	Unknown	2	No internal helices
AIG71333.1	Outer membrane sugar transport protein YshA CDS	693	OuterMembrane	9.93	1 internal helix
AIG71349.1	hypothetical protein CDS	915	Unknown	2	1 internal helix
AIG71360.1	hypothetical protein CDS	1056	Unknown	4.9	No internal helices
AIG71365.1	Putative glycoporin CDS	1395	Unknown	2.5	No internal helices
AIG71378.1	hypothetical protein CDS	675	Unknown	2	No internal helices
AIG71388.1	Putative uncharacterized protein YiiQ CDS	600	Unknown	2.5	1 internal helix
AIG71408.1	core protein CDS	4185	Unknown	2	No internal helices
AIG71411.1	hypothetical protein CDS	609	Unknown	2.5	No internal helices
AIG71419.1	hypothetical protein CDS	618	Unknown	2.5	No internal helices
AIG71443.1	Outer membrane vitamin B12 receptor BtuB CDS	1845	OuterMembrane	10	No internal helices
AIG71471.1	hypothetical protein CDS	636	Unknown	2	No internal helices
AIG71532.1	NMN phosphatase CDS	714	Unknown	2.5	1 internal helix
AIG71558.1	Putative exported protein CDS	690	Unknown	2.5	No internal helices
AIG71638.1	Outer membrane lipoprotein Blc CDS	534	OuterMembrane	10	1 internal helix
AIG71658.1	HflK protein CDS	1260	Unknown	5.48	1 internal helix
AIG71669.1	hypothetical protein CDS	639	Unknown	2	No internal helices
AIG71674.1	YjfP protein CDS	750	Unknown	2	No internal helices
AIG71687.1	Uncharacterized protein yjfZ CDS	795	Unknown	2	No internal helices
AIG71690.1	putative virulence protein CDS	1149	Unknown	2	No internal helices
AIG71691.1	Putative cell envelope opacity-associated protein A CDS	639	Unknown	2	No internal helices
AIG71701.1	Protein ytfJ precursor CDS	555	Unknown	4.9	No internal helices
AIG71707.1	Uncharacterized protein YtfM precursor CDS	1734	OuterMembrane	10	No internal helices
AIG71708.1	Uncharacterized protein YtfN CDS	3780	Unknown	4.72	1 internal helix
AIG71752.1	hypothetical protein CDS	1503	Unknown	2	No internal helices
AIG71763.1	hypothetical protein CDS	774	Unknown	2.5	No internal helices
AIG71781.1	hypothetical protein CDS	981	Unknown	2	No internal helices
AIG71788.1	type 1 fimbriae major subunit FimA CDS	549	Extracellular	10	1 internal helix
AIG71791.1	type 1 fimbriae anchoring protein FimD CDS	2637	OuterMembrane	10	No internal helices
AIG71794.1	mannose-specific adhesin FimH CDS	903	Unknown	4.65	2 internal helices
AIG71800.1	Uncharacterized protein YjiC CDS	831	Unknown	2	No internal helices
AIG71813.1	hypothetical protein CDS	843	Unknown	4.9	1 internal helix
AIG71857.1	hypothetical protein CDS	1074	Unknown	2	No internal helices
AIG68360.1	internalin,_putative_EDL933_2172	1260	Unknown	2	No internal helices
