# Supplementary material for: Identification of lipid A deacylase as a novel, highly conserved and protective antigen against enterohemorrhagic Escherichia coli
Source: Sci Rep. 2019 Nov 19;9:17014. doi: 10.1038/s41598-019-53197-z (PMC6863877; doi:10.1038/s41598-019-53197-z)
Supplement: Supplementary file 3 — Table S2 [file 41598_2019_53197_MOESM3_ESM.xlsx]

## Sheet: Table S2
Table S2. Vaccine candidates expressed at transcriptional level (cutoff >10 RPKM)						Expression (absolute value RPKM)
Protein ID	Locus Tag	Functional annotation	Length (bp)	PSORT Localization	PSORT score	RPKM (LB)	RPKM (LB agar)	RPKM (LB antibiotics)	RPKM (LB Feces)
AIG66267.1	EDL933_0059	hypothetical protein CDS	753	Unknown	2	32.7	65.6	75.0	0.0
AIG66347.1	EDL933_0139	Fimbrial protein Yad like protein CDS	1110	Unknown	2	192.8	327.0	101.7	347.5
AIG66348.1	EDL933_0140	Fimbrial protein YadK CDS	591	Unknown	2	32.2	37.6	0.0	171.7
AIG66349.1	EDL933_0141	Fimbrial protein YadL CDS	606	Unknown	2.5	44.4	48.9	0.0	134.0
AIG66424.1	EDL933_0216	putative aminopeptidase CDS	801	Unknown	2.5	9.8	18.5	105.7	0.0
AIG66447.1	EDL933_0241	hypothetical protein CDS	612	Unknown	2	223.3	250.2	288.3	779.5
AIG66490.1	EDL933_0284	putative tail fiber protein CDS	795	Unknown	2	12	0.0	1305.2	51.1
AIG66511.1	EDL933_0305	Zinc binding domain protein CDS	2334	Unknown	2	11	10.6	48.4	30.4
AIG66518.1	EDL933_0312	hypothetical protein CDS	1137	Unknown	2.5	24.6	0.0	24.8	0.0
AIG66656.1	EDL933_0452	Protein YkiA CDS	2166	Unknown	2	8.3	6.8	0.0	28.1
AIG66781.1	EDL933_0577	Putative stomatin/prohibitin-family membrane protease subunit YbbK	918	Unknown	2	45.2	225.9	0.0	619.2
AIG66972.1	EDL933_0770	core protein CDS	4200	Unknown	2	6.8	12.9	6.7	4.8
AIG66984.1	EDL933_0782	hypothetical protein CDS	1062	Unknown	2.5	21.6	18.6	13.3	38.2
AIG66987.1	EDL933_0786	putative fimbrial-like protein ygiL precursor CDS	567	Extracellular	9.72	41.5	17.4	24.9	143.2
AIG67020.1	EDL933_0819	TolA protein CDS	1185	Unknown	2	454.8	283.4	405.1	325.5
AIG67060.1	EDL933_0859	Putative outer membrane protein CDS	960	Unknown	2.5	45.5	30.9	338.2	126.9
AIG67245.1	EDL933_1046	Urease accessory protein UreF CDS	675	Unknown	2	23.2	0.0	0.0	0.0
AIG67308.1	EDL933_1109	putative hemolysin activator protein CDS	1065	OuterMembrane	8.86	0	0.0	13.3	19.1
AIG67453.1	EDL933_1258	hypothetical protein CDS	774	Unknown	2	68	51.0	383.0	131.1
AIG67464.1	EDL933_1259	Hypothetical protein CDS	1851	Unknown	2	24.9	27.4	78.4	0.0
AIG67503.1	EDL933_1308	hypothetical protein CDS	753	Extracellular	9.71	35.7	45.9	0.0	53.9
AIG67577.1	EDL933_1383	Shiga-like toxin II subunit A precursor CDS	960	Unknown	2.5	372.9	262.4	566.2	42.3
AIG67652.1	EDL933_1458	Putative exported protein precursor CDS	1086	Unknown	2	17.5	9.1	13.0	37.4
AIG67653.1	EDL933_1459	outer membrane fimbrial usher protein CDS	2523	OuterMembrane	10	11.5	7.8	0.0	72.4
AIG67671.1	EDL933_1477	hypothetical protein CDS	789	Unknown	2	2.8	0.0	0.0	25.7
AIG67672.1	EDL933_1478	hypothetical protein CDS	1389	Unknown	2	2.4	0.0	0.0	21.9
AIG67760.1	EDL933_1570	putative hemolysin activator protein CDS	1065	OuterMembrane	8.86	3.2	4.6	13.3	76.2
AIG67905.1	EDL933_1717	hypothetical protein CDS	588	Unknown	2	32.4	8.4	144.1	138.1
AIG67914.1	EDL933_1726	Hypothetical protein CDS	1938	Unknown	2	3.5	0.0	0.0	10.5
AIG67963.1	EDL933_1775	hypothetical protein CDS	744	Unknown	2	484.9	491.2	1537.0	2182.8
AIG68016.1	EDL933_1828	hypothetical protein CDS	1602	Unknown	2	3.8	0.0	8.8	12.7
AIG68165.1	EDL933_1977	Putative intestinal colonization factor encoded by prophage CP-933O CDS	747	Unknown	2	30	171.9	0.0	135.9
AIG68173.1	EDL933_1985	Hypothetical protein CDS	1854	Unknown	2	70.7	40.0	7.6	10.9
AIG68238.1	EDL933_2050	Hypothetical protein CDS	1851	Unknown	2	53.3	26.7	45.8	0.0
AIG68357.1	EDL933_2169	Outer membrane porin protein NmpC precursor CDS	1101	OuterMembrane	10	16.3	22.4	0.0	110.6
AIG68359.1	EDL933_2171	hypothetical protein CDS	669	Unknown	2	1.7	14.8	0.0	30.3
AIG68376.1	EDL933_2189	internalin, putative CDS	1260	Unknown	2	6.3	2.3	10.1	19.3
AIG68484.1	EDL933_2297	Hypothetical protein CDS	1854	Unknown	2	8.5	8.0	30.5	10.9
AIG68679.1	EDL933_2505	Hypothetical protein CDS	1851	Unknown	2	27.2	13.3	15.3	21.9
AIG68688.1	EDL933_2514	hypothetical protein CDS	585	Unknown	2	76.6	33.8	0.0	242.9
AIG69057.1	EDL933_2888	putative membrane protein CDS	651	Unknown	2	606.7	933.1	401.2	1262.9
AIG69153.1	EDL933_2986	hypothetical protein CDS	711	Unknown	2	108.7	83.4	119.1	142.8
AIG69189.1	EDL933_3022	Hypothetical protein CDS	1851	Unknown	2	18.8	10.7	30.5	0.0
AIG69198.1	EDL933_3031	hypothetical protein CDS	564	Unknown	2	37.7	78.8	25.0	180.0
AIG69346.1	EDL933_3180	Uncharacterized protein YehA precursor CDS	1035	Unknown	2	14.1	0.0	0.0	19.6
AIG69349.1	EDL933_3183	Putative fimbrial-like protein CDS	543	Unknown	2.5	88.7	582.1	208.0	37.4
AIG69390.1	EDL933_3224	Minor tail protein Z CDS	624	Unknown	2	3.6	0.0	22.6	0.0
AIG69393.1	EDL933_3227	Prophage Clp protease-like protein	1041	Unknown		2.2	0.0	13.6	0.0
AIG69411.1	EDL933_3245	Shiga toxin A-chain precursor CDS	948	Unknown	2.5	654.7	1586.3	871.2	235.5
AIG69664.1	EDL933_3500	Uncharacterized protein YadU in stf fimbrial cluster CDS	843	Unknown	2	33.2	93.7	50.2	72.2
AIG69958.1	EDL933_3799	Hypothetical protein CDS	1854	Unknown	2	31.4	16.0	22.8	21.9
AIG70298.1	EDL933_4145	Putative metalloprotease yggG	759	Unknown	2	519.6	390.4	93.0	320.9
AIG70798.1	EDL933_4653	hypothetical protein CDS	912	Unknown	2	3.7	0.0	15.5	22.3
AIG70844.1	EDL933_4699	Putative transmembrane protein CDS	606	Unknown	2.5	10.2	0.0	0.0	0.0
AIG71087.1	EDL933_4946	Type III secretion system EscD protein CDS	1221	Unknown	2	55.1	44.5	46.2	83.1
AIG71096.1	EDL933_4955	SepQ CDS	918	Unknown	2	223.3	102.2	399.8	309.6
AIG71137.1	EDL933_4996	hypothetical protein CDS	624	Unknown	2	19.8	39.6	22.6	130.1
AIG71181.1	EDL933_5041	hypothetical protein CDS	2409	Unknown	5.48	5.6	0.0	111.3	16.9
AIG71182.1	EDL933_5042	hypothetical protein CDS	672	Unknown	2	0	14.7	84.0	151.0
AIG71349.1	EDL933_5210	hypothetical protein CDS	915	Unknown	2	6.1	16.2	0.0	0.0
AIG71763.1	EDL933_5624	hypothetical protein CDS	774	Unknown	2.5	34.7	82.9	145.9	26.2
AIG71811.1	EDL933_5672	adherence and invasion outermembrane protein (Inv,enhances Peyer's patches colonization) CDS	5037	OuterMembrane	9.95	17.3	23.5	11.2	64.5
AIG66227.1	EDL933_0019	Putative outer membrane protein EDL933 0019	2451	OuterMembrane	10.00	3.2	10.1	0.0	8.3
AIG68053.1	EDL933_1865	Pertactin precursor	705	Unknown	7.00	36.6	42.0	40.0	28.8
AIG68360.1	EDL933_2172	internalin, putative	1260	Unknown	2.00	8	7.8	11.2	145.0
AIG69216.1	EDL933_3049	adherence and invasion outermembrane protein (Inv,enhances Peyer's patches colonization)	7863	OuterMembrane	9.95	5.8	12.6	10.8	10.3
AIG69974.1	EDL933_3815	Pertactin precursor	4308	Unknown	5.87	12	21.8	3.3	47.1
AIG68899.1	EDL933_2727	Putative lipoprotein	711	Unknown	2	11	6.9	0	0
