# Supplementary material for: Identification of lipid A deacylase as a novel, highly conserved and protective antigen against enterohemorrhagic Escherichia coli
Source: Sci Rep. 2019 Nov 19;9:17014. doi: 10.1038/s41598-019-53197-z (PMC6863877; doi:10.1038/s41598-019-53197-z)
Supplement: Supplementary file 4 — Table S3 [file 41598_2019_53197_MOESM4_ESM.xlsx]

## Sheet: Table S3
Table S3. Features of the the 24 vaccine candidate expressed as recombinant proteins								Expression (absolute value RPKM)
No.	Protein ID	Vaccine candidate designation	Functional annotation	Recombinant protein	kDa	Subcellular localization (Psort)	Pfam domain	LB	LB Agar	LB Antibiotics	Feces	WB detection
1	AIG67060.1	MC001	Putative outer membrane protein	I	35	OM	DUF2219	45.5	30.9	338.2	126.9	++
2	AIG68165.1	MC002	Putative intestinal colonization factor encoded by prophage CP-933O	S	27	EC	SBP bac 11	30	171.9	0	135.9	++
3	AIG68357.1	MC003	Outer membrane porin protein NmpC precursor	I	41	OM	Porin 1	16.13	22.4	0	110.6	+
4	AIG67577.1	MC004	Shiga-like toxin II subunit A precursor	I	36	EC	RIP	372	262.4	566.2	42.3	+
5	AIG69411.1	MC005	Shiga toxin A-chain precursor	S	35	EC	RIP	654.7	1586.3	871.2	235.5	-
6	AIG66347.1	MC006	Fimbrial protein Yad like protein	S	40	OM	Fimbrial	192.8	327	101.7	347.5	-
7	AIG66424.1	MC007	putative aminopeptidase	S	30	Unknnown	unknown	9.8	18.5	105.7	0	++
8	AIG66984.1	MC008	hypothetical protein	I	40	Fimbrial	Fimbrial	21.6	18.6	13.3	38.2	+
9	AIG67652.1	MC009	Putative exported protein precursor	I	38	OM	Fimbrial	17.5	9.1	13	37.4	++
10	AIG67671.1	MC010	hypothetical protein	I	31	Unknnown	DUF1329	2.8	0	0	25.7	+
11	AIG67672.1	MC011	hypothetical protein	I	51	OM	unknown	2.4	0	0	21.9	+
12	AIG68053.1	MC012	Pertactin precursor	I	25	OM	unknown	36.6	42	40	28.8	+
13	AIG68360.1	MC013	internalin, putative	S	48	Unknnown	unknown	8	7.8	11.2	145	+
14	AIG68899.1	MC014	putative lipoprotein	S	25	OM	SIMPL	11	6.9	0	0	-
15	AIG69664.1	MC015	Uncharacterized protein YadU in stf fimbrial cluster	I	31	Unknnown	DUF2544	33.2	93.7	50.2	72.2	-
16	AIG70798.1	MC016	hypothetical protein	I	34	Unknnown	DUF4225	3.7	0	15.5	22.3	-
17	AIG67308.1	MC017	putative hemolysin activator protein 100%ID	I	37	OM	Potra 2	0	0	13.3	19.1	+
18	AIG66972.1	MC018	core protein	S	159	Unknnown	unknown	6.8	12.9	6.7	4.8	+
19	AIG69216.1	MC019	adherence and invasion outermembrane protein (Inv,enhances Peyer's patches colonization)	S	275	OM	Invasin	5.8	12.6	10.8	10.3	-
20	AIG69974.1	MC020	Pertactin precursor	S	148	OM	AIDA/Pertectin	12	21.8	3.3	47.1	++
21	AIG71811.1	MC021	adherence and invasion outermembrane protein (Inv,enhances Peyer's patches colonization)	S	181	OM	DUF3442	17.3	23.5	11.2	64.5	-
22	AIG71181.1	MC022	hypothetical protein	S	93	Unknnown	unknown	5.6	0	111.3	16.9	+
23	AIG66227.1	MC023	Putative outer membrane protein	S	92	OM	PapC Usher	3.2	10.1	0	8.3	+
24	AIG66656.1	MC024	Protein YkiA	I	83	Unknnown	DUF2773	8.3	6.8	0	28.1	+
				S = soluble; I = insoluble		OM = Outermembrane; EC = extracellular
