# Supplementary material for: Identification of lipid A deacylase as a novel, highly conserved and protective antigen against enterohemorrhagic Escherichia coli
Source: Sci Rep. 2019 Nov 19;9:17014. doi: 10.1038/s41598-019-53197-z (PMC6863877; doi:10.1038/s41598-019-53197-z)
Supplement: Supplementary file 5 — Table S4 [file 41598_2019_53197_MOESM5_ESM.xlsx]

## Sheet: Table S4
Table S4. Primers used in this study
Primer	Sequence	Product	Notes (ID, purpose)
MCRL-34Fw	CTGTACTTCCAGGGCTTTCAACCAATACTTAATGAT	MC001	AIG67060.1
MCRL-34Rv	AATTAAGTCGCGTTAAAAAAAGAAGGTGATTGC
MCRL-24Fw	CTGTACTTCCAGGGCGATATCAATCTGTATGGTCC	MC002	AIG68165.1
MCRL-24Rv	AATTAAGTCGCGTTAAGTGCCTTTCCTGGT
MCRL-40Fw	CTGTACTTCCAGGGCGACCTTTATGGCAAGG	MC003	AIG68357.1
MCRL-40Rv	AATTAAGTCGCGTTAGAACTGATAGGTAATGCC
MCRL-35Fw	CTGTACTTCCAGGGCGAGTTTACGATAGACTTTTCG	MC004	AIG67577.1
MCRL-35Rv	AATTAAGTCGCGTTATTTACCCGTTGTATATAAAAAC
MCRL-32Fw	CTGTACTTCCAGGGCACGTATGTAGATTCGCTG	MC005	AIG69411.1
MCRL-32Rv	AATTAAGTCGCGTTAACTGCTAATAGTTCTGCG
MCRL-41Fw	CTGTACTTCCAGGGCATGAAGATAAGCTCTACT	MC006	AIG66347.1
MCRL-41Rv	AATTAAGTCGCGTTATTCGTAGGTAAAGGA
MCRL-28Fw	CTGTACTTCCAGGGCCAGCAACTGACAGACAA	MC007	AIG66424.1
MCRL-28Rv	AATTAAGTCGCGTTACTGGAATCGACTCACC
MCRL-36Fw	CTGTACTTCCAGGGCAACTGCTATTTTGGTACC	MC008	AIG66984.1
MCRL-36Rv	AATTAAGTCGCGTTAGTTGTAGTTAATTTTGAAAAG
MCRL-38Fw	CTGTACTTCCAGGGCATGTGGGAATGTGATG	MC009	AIG67652.1
MCRL-38Rv	AATTAAGTCGCGTTATTGCATTTTCACCAA
MCRL-26Fw	CTGTACTTCCAGGGCACGCTGACGGTAACGG	MC010	AIG67671.1
MCRL-26Rv	AATTAAGTCGCGTTATTTCGCACCTCGCTG
MCRL-43Fw	CTGTACTTCCAGGGCACGCTTTACGAGCAG	MC011	AIG67672.1
MCRL-43Rv	AATTAAGTCGCGTTATAGATAGTATTTAAAGCCGT
MCRL-22Fw	CTGTACTTCCAGGGCGTGGGGATCGACAGC	MC012	AIG68053.1
MCRL-22Rv	AATTAAGTCGCGTTAGAACGACCAGTTCACAC
MCRL-42Fw	CTGTACTTCCAGGGCATGAAATTCCCTTCA	MC013	AIG68360.1
MCRL-42Rv	AATTAAGTCGCGTTAGTGATAAAAAGGCCA
MCRL-23Fw	CTGTACTTCCAGGGCGGTTATTTTGTTGGCG	MC014	AIG68899.1
MCRL-23Rv	AATTAAGTCGCGTTAATCCTGCAACGCATA
MCRL-29Fw	CTGTACTTCCAGGGCATTTATTATGCGATGAAA	MC015	AIG69664.1
MCRL-29Rv	AATTAAGTCGCGTTACAGTTCATTCAGTACATACTG
MCRL-30Fw	CTGTACTTCCAGGGCATGGGTACAGCAGCTATA	MC016	AIG70798.1
MCRL-30Rv	AATTAAGTCGCGTTATTGTATTCCTGCACCA
MCRL-37Fw	CTGTACTTCCAGGGCGATGTCCGGCGTAGC	MC017	AIG67308.1
MCRL-37Rv	AATTAAGTCGCGTTACTGCTTTTTACAACCATTC
MCRL-48Fw	CTGTACTTCCAGGGCATGAGCGGAAAACCG	MC018	AIG66972.1
MCRL-48Rv	AATTAAGTCGCGTTATTTTCTTATTCCTCTCGATG
MCRL-52Fw	CTGTACTTCCAGGGCATGGCTGCGGCAGCA	MC019	AIG69216.1
MCRL-52Rv	AATTAAGTCGCGTTACGCAATATTGACGAT
MCRL-49Fw	CTGTACTTCCAGGGCGTGGGGCAGTCTAAT	MC020	AIG69974.1
MCRL-49Rv	AATTAAGTCGCGTTAACTCGCTTTCATTATGTT
MCRL-51Fw	CTGTACTTCCAGGGCGTGCCTTACACGCTTGGT	MC021	AIG71811.1
MCRL-51Rv	AATTAAGTCGCGTTAAAGTGATTTACGGCAGGC
MCRL-45Fw	CTGTACTTCCAGGGCATGGTCGCTAAATTAAAAC	MC022	AIG71181.1
MCRL-45Rv	AATTAAGTCGCGTTAAGCCTGGGTTATATTAAC
MCRL-45Fw	CTGTACTTCCAGGGCATGGTCGCTAAATTAAAAC	MC023	AIG66227.1
MCRL-45Rv	AATTAAGTCGCGTTAAGCCTGGGTTATATTAAC
MCRL-46Fw	CTGTACTTCCAGGGCAGTTATGGCCGATTT	MC024	AIG66656.1
MCRL-46Rv	AATTAAGTCGCGTTATGTAAACTGCACATAAGA
pET-TEV-Fw	TAACGCGACTTAATTCTAGCATAACC	pET15	pET-15 expression vector
pET-TEV-Rv	GCCCTGGAAGTACAGGTTTTC
TolR-Cat-Fw	TGGAGGTCGATTTGCCAGACGCTACTGAATCACAGGCGGTGAGCAGTAACGATA	Cat-TolR	tolR mutant construction
	ATCCGCCAGTGATTGTTGACATATGAATATCCTCCTTAGTTCCTATTCC
TolR-Cat-Rv	CCTTGAAACGGCTGGACACTTCCGCCACCACCTGCTCTGGTGGTAAACGCTCCA
	GGCGATCTTTCTCAACCAGTGTAGGCTGGAGCTGCTTCGAAG
GMMA-MC001Fw	CAGGAGGAATTAACCATGAAAAAAAGTGTCATCGCTGGC	MC001 with signal sequence	Antigen expression on GMMA
GMMA-MC001Rv	ATGATGATGATGATGATGAAAAAAGAAGGTGATTGCTCC
MC001tagFw	GATTACAAAGACGATGATGACAAGGATTACAAAGACGATGATGACAAGAACAGCCTTGCATTATCATT	MC001 with signal sequence and Flag Tag	Antigen expression on GMMA with Flag Tag
MC001tagRv	CTTGTCATCATCGTCTTTGTAATCCTTGTCATCATCGTCTTTGTAATCCGCGATAGCTGAACACGTGG
pBADRv	CATGGTTAATTCCTCCTGTTAGCCC	pBAD Vector without His-Tag	Expression of Ag in GMMA
pBADFw	TGAGTTTAAACGGTCTCCAGCTTGG
