# Supplementary material for: Identification of lipid A deacylase as a novel, highly conserved and protective antigen against enterohemorrhagic Escherichia coli
Source: Sci Rep. 2019 Nov 19;9:17014. doi: 10.1038/s41598-019-53197-z (PMC6863877; doi:10.1038/s41598-019-53197-z)
Supplement: Supplementary file 6 — Table S5 [file 41598_2019_53197_MOESM6_ESM.xlsx]

## Sheet: Table S5. EHEC genomes Dataset
Organism	Serotype	MC001 gene presence	Accession			Description	Sequence Length (Genome)	Taxonomy	Topology
Escherichia coli O157:H7 str. EDL933	O157:H7	+	NC_002655			Escherichia coli O157:H7 str. EDL933 chromosome, complete genome	5528445	Bacteria; Proteobacteria; Gammaproteobacteria; Enterobacteriales; Enterobacteriaceae; Escherichia	circular
Escherichia coli O157:H7 str. Sakai	O157:H7	+	NC_002695			Escherichia coli O157:H7 str. Sakai chromosome, complete genome	5498450	Bacteria; Proteobacteria; Gammaproteobacteria; Enterobacteriales; Enterobacteriaceae; Escherichia	circular
Escherichia coli O157:H7 str. EC4115	O157:H7	+	NC_011353			Escherichia coli O157:H7 str. EC4115 chromosome, complete genome	5572075	Bacteria; Proteobacteria; Gammaproteobacteria; Enterobacteriales; Enterobacteriaceae; Escherichia	circular
Escherichia coli O157:H7 str. TW14359	O157:H7	+	NC_013008			Escherichia coli O157:H7 str. TW14359 chromosome, complete genome	5528136	Bacteria; Proteobacteria; Gammaproteobacteria; Enterobacteriales; Enterobacteriaceae; Escherichia	circular
Escherichia coli O103:H2 str. 12009	O103:H2	+	NC_013353			Escherichia coli O103:H2 str. 12009, complete genome	5449314	Bacteria; Proteobacteria; Gammaproteobacteria; Enterobacteriales; Enterobacteriaceae; Escherichia	circular
Escherichia coli O26:H11 str. 11368	O26:H11	+	NC_013361			Escherichia coli O26:H11 str. 11368 chromosome, complete genome	5697240	Bacteria; Proteobacteria; Gammaproteobacteria; Enterobacteriales; Enterobacteriaceae; Escherichia	circular
Escherichia coli Xuzhou21	O157:H7	+	NC_017906			Escherichia coli Xuzhou21 chromosome, complete genome	5386223	Bacteria; Proteobacteria; Gammaproteobacteria; Enterobacteriales; Enterobacteriaceae; Escherichia	circular
Escherichia coli O157:H7 str. EC4206	O157:H7	+	NZ_ABHK00000000			Escherichia coli O157:H7 str. EC4206, whole genome shotgun sequencing project	5629932	Bacteria; Proteobacteria; Gammaproteobacteria; Enterobacteriales; Enterobacteriaceae; Escherichia	linear
Escherichia coli O157:H7 str. EC4045	O157:H7	+	NZ_ABHL00000000			Escherichia coli O157:H7 str. EC4045, whole genome shotgun sequencing project	5634850	Bacteria; Proteobacteria; Gammaproteobacteria; Enterobacteriales; Enterobacteriaceae; Escherichia	linear
Escherichia coli O157:H7 str. EC4042	O157:H7	+	NZ_ABHM00000000			Escherichia coli O157:H7 str. EC4042, whole genome shotgun sequencing project	5617728	Bacteria; Proteobacteria; Gammaproteobacteria; Enterobacteriales; Enterobacteriaceae; Escherichia	linear
Escherichia coli O157:H7 str. EC4113	O157:H7	+	NZ_ABHP00000000			Escherichia coli O157:H7 str. EC4113, whole genome shotgun sequencing project	5655847	Bacteria; Proteobacteria; Gammaproteobacteria; Enterobacteriales; Enterobacteriaceae; Escherichia	linear
Escherichia coli O157:H7 str. EC4076	O157:H7	+	NZ_ABHQ00000000			Escherichia coli O157:H7 str. EC4076, whole genome shotgun sequencing project	5705645	Bacteria; Proteobacteria; Gammaproteobacteria; Enterobacteriales; Enterobacteriaceae; Escherichia	linear
Escherichia coli O157:H7 str. EC4401	O157:H7	+	NZ_ABHR00000000			Escherichia coli O157:H7 str. EC4401, whole genome shotgun sequencing project	5733133	Bacteria; Proteobacteria; Gammaproteobacteria; Enterobacteriales; Enterobacteriaceae; Escherichia	linear
Escherichia coli O157:H7 str. EC4486	O157:H7	+	NZ_ABHS00000000			Escherichia coli O157:H7 str. EC4486, whole genome shotgun sequencing project	5933166	Bacteria; Proteobacteria; Gammaproteobacteria; Enterobacteriales; Enterobacteriaceae; Escherichia	linear
Escherichia coli O157:H7 str. EC4501	O157:H7	+	NZ_ABHT00000000			Escherichia coli O157:H7 str. EC4501, whole genome shotgun sequencing project	5677181	Bacteria; Proteobacteria; Gammaproteobacteria; Enterobacteriales; Enterobacteriaceae; Escherichia	linear
Escherichia coli O157:H7 str. EC869	O157:H7	+	NZ_ABHU00000000			Escherichia coli O157:H7 str. EC869, whole genome shotgun sequencing project	5731065	Bacteria; Proteobacteria; Gammaproteobacteria; Enterobacteriales; Enterobacteriaceae; Escherichia	linear
Escherichia coli O157:H7 str. TW14588	O157:H7	+	NZ_ABKY00000000			Escherichia coli O157:H7 str. TW14588, whole genome shotgun sequencing project	5578816	Bacteria; Proteobacteria; Gammaproteobacteria; Enterobacteriales; Enterobacteriaceae; Escherichia	linear
Escherichia coli O157:H7 str. FRIK966	O157:H7	+	NZ_ACXN00000000			Escherichia coli O157:H7 str. FRIK966, whole genome shotgun sequencing project	5376914	Bacteria; Proteobacteria; Gammaproteobacteria; Enterobacteriales; Enterobacteriaceae; Escherichia	linear
Escherichia coli O157:H7 str. FRIK2000	O157:H7	+	NZ_ACXO00000000			Escherichia coli O157:H7 str. FRIK2000, whole genome shotgun sequencing project	5408690	Bacteria; Proteobacteria; Gammaproteobacteria; Enterobacteriales; Enterobacteriaceae; Escherichia	linear
Escherichia coli O157:H7 str. EC4009	O157:H7	+	NZ_ADMX00000000			Escherichia coli O157:H7 str. EC4009, whole genome shotgun sequencing project	5194891	Bacteria; Proteobacteria; Gammaproteobacteria; Enterobacteriales; Enterobacteriaceae; Escherichia	linear
Escherichia coli O157:H7 str. EC4192	O157:H7	+	NZ_ADUX00000000			Escherichia coli O157:H7 str. EC4192, whole genome shotgun sequencing project	5349693	Bacteria; Proteobacteria; Gammaproteobacteria; Enterobacteriales; Enterobacteriaceae; Escherichia	linear
Escherichia coli O157:H7 str. EC4127	O157:H7	+	NZ_ADUZ00000000			Escherichia coli O157:H7 str. EC4127, whole genome shotgun sequencing project	5296992	Bacteria; Proteobacteria; Gammaproteobacteria; Enterobacteriales; Enterobacteriaceae; Escherichia	linear
Escherichia coli O157:H7 str. EC4191	O157:H7	+	NZ_ADVA00000000			Escherichia coli O157:H7 str. EC4191, whole genome shotgun sequencing project	5201104	Bacteria; Proteobacteria; Gammaproteobacteria; Enterobacteriales; Enterobacteriaceae; Escherichia	linear
Escherichia coli O157:H7 str. EC536	O157:H7	+	NZ_ADVC00000000			Escherichia coli O157:H7 str. EC536, whole genome shotgun sequencing project	5262452	Bacteria; Proteobacteria; Gammaproteobacteria; Enterobacteriales; Enterobacteriaceae; Escherichia	linear
Escherichia coli O157:H7 str. 1044	O157:H7	+	NZ_AERP00000000			Escherichia coli O157:H7 str. 1044, whole genome shotgun sequencing project	5487708	Bacteria; Proteobacteria; Gammaproteobacteria; Enterobacteriales; Enterobacteriaceae; Escherichia	linear
Escherichia coli O157:H7 str. EC1212	O157:H7	+	NZ_AERQ00000000			Escherichia coli O157:H7 str. EC1212, whole genome shotgun sequencing project	5510053	Bacteria; Proteobacteria; Gammaproteobacteria; Enterobacteriales; Enterobacteriaceae; Escherichia	linear
Escherichia coli O157:H7 str. 1125	O157:H7	+	NZ_AERR00000000			Escherichia coli O157:H7 str. 1125, whole genome shotgun sequencing project	5569621	Bacteria; Proteobacteria; Gammaproteobacteria; Enterobacteriales; Enterobacteriaceae; Escherichia	linear
Escherichia coli O157:H7 str. G5101	O157:H7	+	NZ_AETX00000000			Escherichia coli O157:H7 str. G5101, whole genome shotgun sequencing project	5061556	Bacteria; Proteobacteria; Gammaproteobacteria; Enterobacteriales; Enterobacteriaceae; Escherichia	linear
Escherichia coli O157:H7 str. LSU-61	O157:H7	+	NZ_AEUC00000000			Escherichia coli O157:H7 str. LSU-61, whole genome shotgun sequencing project	5048276	Bacteria; Proteobacteria; Gammaproteobacteria; Enterobacteriales; Enterobacteriaceae; Escherichia	linear
Escherichia coli H30	O26:H11	+	NZ_AEZM00000000			Escherichia coli H30, whole genome shotgun sequencing project	5526356	Bacteria; Proteobacteria; Gammaproteobacteria; Enterobacteriales; Enterobacteriaceae; Escherichia	linear
Escherichia coli 95.0941	O45:H2	-	NZ_AEZN00000000			Escherichia coli 95.0941, whole genome shotgun sequencing project	4792723	Bacteria; Proteobacteria; Gammaproteobacteria; Enterobacteriales; Enterobacteriaceae; Escherichia	linear
Escherichia coli 900105 (10e)	O26:H11	+	NZ_AFAI00000000			Escherichia coli 900105 (10e), whole genome shotgun sequencing project	5560162	Bacteria; Proteobacteria; Gammaproteobacteria; Enterobacteriales; Enterobacteriaceae; Escherichia	linear
Escherichia coli O121:H19 str. MT#2	O121:H19	+	NZ_AGTJ00000000			Escherichia coli O121:H19 str. MT#2, whole genome shotgun sequencing project	5256368	Bacteria; Proteobacteria; Gammaproteobacteria; Enterobacteriales; Enterobacteriaceae; Escherichia	linear
Escherichia coli O45:H2 str. 03-EN-705	O45:H2	+	NZ_AGTK00000000			Escherichia coli O45:H2 str. 03-EN-705, whole genome shotgun sequencing project	5302194	Bacteria; Proteobacteria; Gammaproteobacteria; Enterobacteriales; Enterobacteriaceae; Escherichia	linear
Escherichia coli O145:H28 str. 4865/96	O145:H28	+	NZ_AGTL00000000			Escherichia coli O145:H28 str. 4865/96, whole genome shotgun sequencing project	5225904	Bacteria; Proteobacteria; Gammaproteobacteria; Enterobacteriales; Enterobacteriaceae; Escherichia	linear
Escherichia coli O103:H2 str. CVM9450	O103:H2	+	NZ_AJVR00000000			Escherichia coli O103:H2 str. CVM9450, whole genome shotgun sequencing project	5388828	Bacteria; Proteobacteria; Gammaproteobacteria; Enterobacteriales; Enterobacteriaceae; Escherichia	linear
Escherichia coli O111:H8 str. CVM9570	O111:H8	+	NZ_AJVU00000000			Escherichia coli O111:H8 str. CVM9570, whole genome shotgun sequencing project	5514200	Bacteria; Proteobacteria; Gammaproteobacteria; Enterobacteriales; Enterobacteriaceae; Escherichia	linear
Escherichia coli O111:H8 str. CVM9574	O111:H8	+	NZ_AJVV00000000			Escherichia coli O111:H8 str. CVM9574, whole genome shotgun sequencing project	5360802	Bacteria; Proteobacteria; Gammaproteobacteria; Enterobacteriales; Enterobacteriaceae; Escherichia	linear
Escherichia coli O26:H11 str. CVM9942	O26:H11	+	NZ_AJVW00000000			Escherichia coli O26:H11 str. CVM9942, whole genome shotgun sequencing project	5619284	Bacteria; Proteobacteria; Gammaproteobacteria; Enterobacteriales; Enterobacteriaceae; Escherichia	linear
Escherichia coli O26:H11 str. CVM10026	O26:H11	+	NZ_AJVX00000000			Escherichia coli O26:H11 str. CVM10026, whole genome shotgun sequencing project	5572799	Bacteria; Proteobacteria; Gammaproteobacteria; Enterobacteriales; Enterobacteriaceae; Escherichia	linear
Escherichia coli O111:H8 str. CVM9602	O111:H8	+	NZ_AKAV00000000			Escherichia coli O111:H8 str. CVM9602, whole genome shotgun sequencing project	5099222	Bacteria; Proteobacteria; Gammaproteobacteria; Enterobacteriales; Enterobacteriaceae; Escherichia	linear
Escherichia coli O111:H8 str. CVM9634	O111:H8	+	NZ_AKAW00000000			Escherichia coli O111:H8 str. CVM9634, whole genome shotgun sequencing project	5767717	Bacteria; Proteobacteria; Gammaproteobacteria; Enterobacteriales; Enterobacteriaceae; Escherichia	linear
Escherichia coli O26:H11 str. CVM10021	O26:H11	+	NZ_AKAZ00000000			Escherichia coli O26:H11 str. CVM10021, whole genome shotgun sequencing project	5492799	Bacteria; Proteobacteria; Gammaproteobacteria; Enterobacteriales; Enterobacteriaceae; Escherichia	linear
Escherichia coli O26:H11 str. CVM10030	O26:H11	+	NZ_AKBA00000000			Escherichia coli O26:H11 str. CVM10030, whole genome shotgun sequencing project	5492997	Bacteria; Proteobacteria; Gammaproteobacteria; Enterobacteriales; Enterobacteriaceae; Escherichia	linear
Escherichia coli O26:H11 str. CVM10224	O26:H11	+	NZ_AKBB00000000			Escherichia coli O26:H11 str. CVM10224, whole genome shotgun sequencing project	5337511	Bacteria; Proteobacteria; Gammaproteobacteria; Enterobacteriales; Enterobacteriaceae; Escherichia	linear
Escherichia coli O26:H11 str. CVM9952	O26:H11	+	NZ_AKBC00000000			Escherichia coli O26:H11 str. CVM9952, whole genome shotgun sequencing project	5497155	Bacteria; Proteobacteria; Gammaproteobacteria; Enterobacteriales; Enterobacteriaceae; Escherichia	linear
Escherichia coli O26:H11 str. CFSAN001629	O26:H11	+	NZ_AMXO00000000			Escherichia coli O26:H11 str. CFSAN001629, whole genome shotgun sequencing project	5442563	Bacteria; Proteobacteria; Gammaproteobacteria; Enterobacteriales; Enterobacteriaceae; Escherichia	linear
Escherichia coli O111:H8 str. CFSAN001632	O111:H8	+	NZ_AMXQ00000000			Escherichia coli O111:H8 str. CFSAN001632, whole genome shotgun sequencing project	5300309	Bacteria; Proteobacteria; Gammaproteobacteria; Enterobacteriales; Enterobacteriaceae; Escherichia	linear
Escherichia coli 90.0091	O157:H7	+	NZ_ANLK00000000			Escherichia coli 90.0091, whole genome shotgun sequencing project	5444963	Bacteria; Proteobacteria; Gammaproteobacteria; Enterobacteriales; Enterobacteriaceae; Escherichia	linear
Escherichia coli 90.0039	O157:H7	+	NZ_ANLL00000000			Escherichia coli 90.0039, whole genome shotgun sequencing project	5371561	Bacteria; Proteobacteria; Gammaproteobacteria; Enterobacteriales; Enterobacteriaceae; Escherichia	linear
Escherichia coli 90.2281	O157:H7	+	NZ_ANLM00000000			Escherichia coli 90.2281, whole genome shotgun sequencing project	5262956	Bacteria; Proteobacteria; Gammaproteobacteria; Enterobacteriales; Enterobacteriaceae; Escherichia	linear
Escherichia coli 93.0055	O157:H7	+	NZ_ANLN00000000			Escherichia coli 93.0055, whole genome shotgun sequencing project	5325608	Bacteria; Proteobacteria; Gammaproteobacteria; Enterobacteriales; Enterobacteriaceae; Escherichia	linear
Escherichia coli 93.0056	O157:H7	+	NZ_ANLO00000000			Escherichia coli 93.0056, whole genome shotgun sequencing project	5293067	Bacteria; Proteobacteria; Gammaproteobacteria; Enterobacteriales; Enterobacteriaceae; Escherichia	linear
Escherichia coli 94.0618	O157:H7	+	NZ_ANLP00000000			Escherichia coli 94.0618, whole genome shotgun sequencing project	5294250	Bacteria; Proteobacteria; Gammaproteobacteria; Enterobacteriales; Enterobacteriaceae; Escherichia	linear
Escherichia coli 95.0183	O157:H7	+	NZ_ANLQ00000000			Escherichia coli 95.0183, whole genome shotgun sequencing project	5415872	Bacteria; Proteobacteria; Gammaproteobacteria; Enterobacteriales; Enterobacteriaceae; Escherichia	linear
Escherichia coli 95.1288	O157:H7	+	NZ_ANLR00000000			Escherichia coli 95.1288, whole genome shotgun sequencing project	5192177	Bacteria; Proteobacteria; Gammaproteobacteria; Enterobacteriales; Enterobacteriaceae; Escherichia	linear
Escherichia coli 95.0943	O157:H7	+	NZ_ANLS00000000			Escherichia coli 95.0943, whole genome shotgun sequencing project	5380506	Bacteria; Proteobacteria; Gammaproteobacteria; Enterobacteriales; Enterobacteriaceae; Escherichia	linear
Escherichia coli 96.0428	O157:H7	+	NZ_ANLT00000000			Escherichia coli 96.0428, whole genome shotgun sequencing project	5216914	Bacteria; Proteobacteria; Gammaproteobacteria; Enterobacteriales; Enterobacteriaceae; Escherichia	linear
Escherichia coli 96.0427	O157:H7	+	NZ_ANLU00000000			Escherichia coli 96.0427, whole genome shotgun sequencing project	5340740	Bacteria; Proteobacteria; Gammaproteobacteria; Enterobacteriales; Enterobacteriaceae; Escherichia	linear
Escherichia coli 96.0939	O157:H7	+	NZ_ANLV00000000			Escherichia coli 96.0939, whole genome shotgun sequencing project	5346168	Bacteria; Proteobacteria; Gammaproteobacteria; Enterobacteriales; Enterobacteriaceae; Escherichia	linear
Escherichia coli 97.0003	O157:H7	+	NZ_ANLZ00000000			Escherichia coli 97.0003, whole genome shotgun sequencing project	5198097	Bacteria; Proteobacteria; Gammaproteobacteria; Enterobacteriales; Enterobacteriaceae; Escherichia	linear						O157:H7
Escherichia coli 97.1742	O157:H7	-	NZ_ANMA00000000			Escherichia coli 97.1742, whole genome shotgun sequencing project	5126813	Bacteria; Proteobacteria; Gammaproteobacteria; Enterobacteriales; Enterobacteriaceae; Escherichia	linear						O157:H7
Escherichia coli 97.0010	O157:H7	+	NZ_ANMB00000000			Escherichia coli 97.0010, whole genome shotgun sequencing project	5343503	Bacteria; Proteobacteria; Gammaproteobacteria; Enterobacteriales; Enterobacteriaceae; Escherichia	linear						O157:H7
Escherichia coli 97.0007	O157:H7	+	NZ_ANMC00000000			Escherichia coli 97.0007, whole genome shotgun sequencing project	5134560	Bacteria; Proteobacteria; Gammaproteobacteria; Enterobacteriales; Enterobacteriaceae; Escherichia	linear						O157:H7
Escherichia coli O157:H7 str. F8092B	O157:H7	+	NZ_AVCD00000000			Escherichia coli O157:H7 str. F8092B, whole genome shotgun sequencing project	5604406	Bacteria; Proteobacteria; Gammaproteobacteria; Enterobacteriales; Enterobacteriaceae; Escherichia	linear
Escherichia coli 08BKT055439	O157:H7	+	NZ_AVRI00000000			Escherichia coli 08BKT055439, whole genome shotgun sequencing project	5216186	Bacteria; Proteobacteria; Gammaproteobacteria; Enterobacteriales; Enterobacteriaceae; Escherichia	linear
Escherichia coli B112	O157:H7	+	NZ_AVRY00000000			Escherichia coli B112, whole genome shotgun sequencing project	5324837	Bacteria; Proteobacteria; Gammaproteobacteria; Enterobacteriales; Enterobacteriaceae; Escherichia	linear
Escherichia coli O157:H7 str. H093800014	O157:H7	+	NZ_CAOT00000000			Escherichia coli O157:H7 str. H093800014, whole genome shotgun sequencing project	5466582	Bacteria; Proteobacteria; Gammaproteobacteria; Enterobacteriales; Enterobacteriaceae; Escherichia	linear
Escherichia coli O157:H7 str. TW14588	O157:H7	+	NZ_CM000662			Escherichia coli O157:H7 str. TW14588 chromosome, whole genome shotgun sequence	5578816	Bacteria; Proteobacteria; Gammaproteobacteria; Enterobacteriales; Enterobacteriaceae; Escherichia	circular					O157:H7	TW14588
Escherichia coli O45:H2 str. 2010C-4211	O45:H2	+	NZ_JASS00000000			Escherichia coli O45:H2 str. 2010C-4211, whole genome shotgun sequencing project	5657270	Bacteria; Proteobacteria; Gammaproteobacteria; Enterobacteriales; Enterobacteriaceae; Escherichia	linear
Escherichia coli O26:H11 str. 2011C-3274	O26:H11	+	NZ_JAST00000000			Escherichia coli O26:H11 str. 2011C-3274, whole genome shotgun sequencing project	5929970	Bacteria; Proteobacteria; Gammaproteobacteria; Enterobacteriales; Enterobacteriaceae; Escherichia	linear
Escherichia coli O121:H19 str. 2011C-3609	O121:H19	+	NZ_JASV00000000			Escherichia coli O121:H19 str. 2011C-3609, whole genome shotgun sequencing project	5412686	Bacteria; Proteobacteria; Gammaproteobacteria; Enterobacteriales; Enterobacteriaceae; Escherichia	linear
Escherichia coli O145:H28 str. 4865/96	O145:H28	+	NZ_JHEY00000000			Escherichia coli O145:H28 str. 4865/96, whole genome shotgun sequencing project	5257610	Bacteria; Proteobacteria; Gammaproteobacteria; Enterobacteriales; Enterobacteriaceae; Escherichia	linear
Escherichia coli O26:NM str. 2010C-4347	O26:H11	+	NZ_JHFB00000000			Escherichia coli O26:NM str. 2010C-4347, whole genome shotgun sequencing project	5317281	Bacteria; Proteobacteria; Gammaproteobacteria; Enterobacteriales; Enterobacteriaceae; Escherichia	linear
Escherichia coli O121:H19 str. 2010C-4254	O121:H19	+	NZ_JHFC00000000			Escherichia coli O121:H19 str. 2010C-4254, whole genome shotgun sequencing project	5147050	Bacteria; Proteobacteria; Gammaproteobacteria; Enterobacteriales; Enterobacteriaceae; Escherichia	linear
Escherichia coli O26:H11 str. 2010C-4244	O26:H11	+	NZ_JHFD00000000			Escherichia coli O26:H11 str. 2010C-4244, whole genome shotgun sequencing project	5404212	Bacteria; Proteobacteria; Gammaproteobacteria; Enterobacteriales; Enterobacteriaceae; Escherichia	linear
Escherichia coli O26:H11 str. 2010C-3902	O26:H11	+	NZ_JHFH00000000			Escherichia coli O26:H11 str. 2010C-3902, whole genome shotgun sequencing project	5390338	Bacteria; Proteobacteria; Gammaproteobacteria; Enterobacteriales; Enterobacteriaceae; Escherichia	linear
Escherichia coli O45:H2 str. 2010C-3876	O45:H2	+	NZ_JHFI00000000			Escherichia coli O45:H2 str. 2010C-3876, whole genome shotgun sequencing project	5275855	Bacteria; Proteobacteria; Gammaproteobacteria; Enterobacteriales; Enterobacteriaceae; Escherichia	linear
Escherichia coli O26:H11 str. 2010C-3871	O26:H11	+	NZ_JHFJ00000000			Escherichia coli O26:H11 str. 2010C-3871, whole genome shotgun sequencing project	5466655	Bacteria; Proteobacteria; Gammaproteobacteria; Enterobacteriales; Enterobacteriaceae; Escherichia	linear
Escherichia coli O121:H19 str. 2010C-3840	O121:H19	+	NZ_JHFK00000000			Escherichia coli O121:H19 str. 2010C-3840, whole genome shotgun sequencing project	5468935	Bacteria; Proteobacteria; Gammaproteobacteria; Enterobacteriales; Enterobacteriaceae; Escherichia	linear
Escherichia coli O121:H19 str. 2010C-3794	O121:H19	+	NZ_JHFL00000000			Escherichia coli O121:H19 str. 2010C-3794, whole genome shotgun sequencing project	5116938	Bacteria; Proteobacteria; Gammaproteobacteria; Enterobacteriales; Enterobacteriaceae; Escherichia	linear
Escherichia coli O121:H19 str. 2010C-3609	O121:H19	+	NZ_JHFM00000000			Escherichia coli O121:H19 str. 2010C-3609, whole genome shotgun sequencing project	5254495	Bacteria; Proteobacteria; Gammaproteobacteria; Enterobacteriales; Enterobacteriaceae; Escherichia	linear
Escherichia coli O26:H11 str. 2010C-3472	O26:H11	+	NZ_JHFX00000000			Escherichia coli O26:H11 str. 2010C-3472, whole genome shotgun sequencing project	5362973	Bacteria; Proteobacteria; Gammaproteobacteria; Enterobacteriales; Enterobacteriaceae; Escherichia	linear
Escherichia coli O26:H11 str. 2010C-3051	O26:H11	+	NZ_JHGA00000000			Escherichia coli O26:H11 str. 2010C-3051, whole genome shotgun sequencing project	5372969	Bacteria; Proteobacteria; Gammaproteobacteria; Enterobacteriales; Enterobacteriaceae; Escherichia	linear
Escherichia coli O111:H8 str. 2009EL-2169	O111:H8	+	NZ_JHGB00000000			Escherichia coli O111:H8 str. 2009EL-2169, whole genome shotgun sequencing project	5213859	Bacteria; Proteobacteria; Gammaproteobacteria; Enterobacteriales; Enterobacteriaceae; Escherichia	linear
Escherichia coli O157:H7 str. 2009EL2109	O157:H7	+	NZ_JHGC00000000			Escherichia coli O157:H7 str. 2009EL2109, whole genome shotgun sequencing project	5384883	Bacteria; Proteobacteria; Gammaproteobacteria; Enterobacteriales; Enterobacteriaceae; Escherichia	linear
Escherichia coli O157:H7 str. 2009EL1913	O157:H7	+	NZ_JHGD00000000			Escherichia coli O157:H7 str. 2009EL1913, whole genome shotgun sequencing project	5223504	Bacteria; Proteobacteria; Gammaproteobacteria; Enterobacteriales; Enterobacteriaceae; Escherichia	linear
Escherichia coli O157:H7 str. 2009EL1705	O157:H7	+	NZ_JHGE00000000			Escherichia coli O157:H7 str. 2009EL1705, whole genome shotgun sequencing project	5333629	Bacteria; Proteobacteria; Gammaproteobacteria; Enterobacteriales; Enterobacteriaceae; Escherichia	linear
Escherichia coli O157:H7 str. 2009EL1449	O157:H7	+	NZ_JHGF00000000			Escherichia coli O157:H7 str. 2009EL1449, whole genome shotgun sequencing project	5519105	Bacteria; Proteobacteria; Gammaproteobacteria; Enterobacteriales; Enterobacteriaceae; Escherichia	linear
Escherichia coli O121:H19 str. 2009EL1412	O121:H19	+	NZ_JHGG00000000			Escherichia coli O121:H19 str. 2009EL1412, whole genome shotgun sequencing project	5143262	Bacteria; Proteobacteria; Gammaproteobacteria; Enterobacteriales; Enterobacteriaceae; Escherichia	linear
Escherichia coli O121:H19 str. 2009EL1302	O121:H19	+	NZ_JHGH00000000			Escherichia coli O121:H19 str. 2009EL1302, whole genome shotgun sequencing project	5172280	Bacteria; Proteobacteria; Gammaproteobacteria; Enterobacteriales; Enterobacteriaceae; Escherichia	linear
Escherichia coli O26:H11 str. 2009C-4826	O26:H11	+	NZ_JHGI00000000			Escherichia coli O26:H11 str. 2009C-4826, whole genome shotgun sequencing project	5377964	Bacteria; Proteobacteria; Gammaproteobacteria; Enterobacteriales; Enterobacteriaceae; Escherichia	linear
Escherichia coli O45:H2 str. 2009C-4780	O45:H2	+	NZ_JHGJ00000000			Escherichia coli O45:H2 str. 2009C-4780, whole genome shotgun sequencing project	5201575	Bacteria; Proteobacteria; Gammaproteobacteria; Enterobacteriales; Enterobacteriaceae; Escherichia	linear
Escherichia coli O26:H11 str. 2009C-4760	O26:H11	+	NZ_JHGK00000000			Escherichia coli O26:H11 str. 2009C-4760, whole genome shotgun sequencing project	5383954	Bacteria; Proteobacteria; Gammaproteobacteria; Enterobacteriales; Enterobacteriaceae; Escherichia	linear
Escherichia coli O121:H19 str. 2009C-4750	O121:H19	+	NZ_JHGL00000000			Escherichia coli O121:H19 str. 2009C-4750, whole genome shotgun sequencing project	5133805	Bacteria; Proteobacteria; Gammaproteobacteria; Enterobacteriales; Enterobacteriaceae; Escherichia	linear
Escherichia coli O26:H1 str. 2009C-4747	O26:H11	+	NZ_JHGM00000000			Escherichia coli O26:H1 str. 2009C-4747, whole genome shotgun sequencing project	5377490	Bacteria; Proteobacteria; Gammaproteobacteria; Enterobacteriales; Enterobacteriaceae; Escherichia	linear
Escherichia coli O121:H19 str. 2009C-4659	O121:H19	+	NZ_JHGN00000000			Escherichia coli O121:H19 str. 2009C-4659, whole genome shotgun sequencing project	5143678	Bacteria; Proteobacteria; Gammaproteobacteria; Enterobacteriales; Enterobacteriaceae; Escherichia	linear
Escherichia coli O157:H7 str. 2009C-4258	O157:H7	+	NZ_JHGQ00000000			Escherichia coli O157:H7 str. 2009C-4258, whole genome shotgun sequencing project	5370013	Bacteria; Proteobacteria; Gammaproteobacteria; Enterobacteriales; Enterobacteriaceae; Escherichia	linear
Escherichia coli O111:H8 str. 2009C-4126	O111:H8	+	NZ_JHGR00000000			Escherichia coli O111:H8 str. 2009C-4126, whole genome shotgun sequencing project	5105702	Bacteria; Proteobacteria; Gammaproteobacteria; Enterobacteriales; Enterobacteriaceae; Escherichia	linear
Escherichia coli O121:H19 str. 2009C-4050	O121:H19	+	NZ_JHGT00000000			Escherichia coli O121:H19 str. 2009C-4050, whole genome shotgun sequencing project	5206380	Bacteria; Proteobacteria; Gammaproteobacteria; Enterobacteriales; Enterobacteriaceae; Escherichia	linear
Escherichia coli O26:H11 str. 2009C-3996	O26:H11	+	NZ_JHGV00000000			Escherichia coli O26:H11 str. 2009C-3996, whole genome shotgun sequencing project	5498502	Bacteria; Proteobacteria; Gammaproteobacteria; Enterobacteriales; Enterobacteriaceae; Escherichia	linear
Escherichia coli O26:H11 str. 2009C-3689	O26:H11	+	NZ_JHGX00000000			Escherichia coli O26:H11 str. 2009C-3689, whole genome shotgun sequencing project	5272803	Bacteria; Proteobacteria; Gammaproteobacteria; Enterobacteriales; Enterobacteriaceae; Escherichia	linear
Escherichia coli O45:H2 str. 2009C-3686	O45:H2	+	NZ_JHGY00000000			Escherichia coli O45:H2 str. 2009C-3686, whole genome shotgun sequencing project	5300128	Bacteria; Proteobacteria; Gammaproteobacteria; Enterobacteriales; Enterobacteriaceae; Escherichia	linear
Escherichia coli O26:H11 str. 2009C-3612	O26:H11	+	NZ_JHGZ00000000			Escherichia coli O26:H11 str. 2009C-3612, whole genome shotgun sequencing project	5239028	Bacteria; Proteobacteria; Gammaproteobacteria; Enterobacteriales; Enterobacteriaceae; Escherichia	linear
Escherichia coli O145:H28 str. 2009C-3292	O145:H28	+	NZ_JHHD00000000			Escherichia coli O145:H28 str. 2009C-3292, whole genome shotgun sequencing project	5191784	Bacteria; Proteobacteria; Gammaproteobacteria; Enterobacteriales; Enterobacteriaceae; Escherichia	linear
Escherichia coli O103:H2 str. 2009C-3279	O103:H2	+	NZ_JHHE00000000			Escherichia coli O103:H2 str. 2009C-3279, whole genome shotgun sequencing project	5238287	Bacteria; Proteobacteria; Gammaproteobacteria; Enterobacteriales; Enterobacteriaceae; Escherichia	linear
Escherichia coli O157:H7 str. 08-4529	O157:H7	+	NZ_JHHI00000000			Escherichia coli O157:H7 str. 08-4529, whole genome shotgun sequencing project	5335516	Bacteria; Proteobacteria; Gammaproteobacteria; Enterobacteriales; Enterobacteriaceae; Escherichia	linear
Escherichia coli O157:H7 str. K7140	O157:H7	+	NZ_JHHK00000000			Escherichia coli O157:H7 str. K7140, whole genome shotgun sequencing project	5279594	Bacteria; Proteobacteria; Gammaproteobacteria; Enterobacteriales; Enterobacteriaceae; Escherichia	linear
Escherichia coli O157:H7 str. K6687	O157:H7	+	NZ_JHHV00000000			Escherichia coli O157:H7 str. K6687, whole genome shotgun sequencing project	5570585	Bacteria; Proteobacteria; Gammaproteobacteria; Enterobacteriales; Enterobacteriaceae; Escherichia	linear
Escherichia coli O157:H7 str. K6676	O157:H7	+	NZ_JHHW00000000			Escherichia coli O157:H7 str. K6676, whole genome shotgun sequencing project	5243875	Bacteria; Proteobacteria; Gammaproteobacteria; Enterobacteriales; Enterobacteriaceae; Escherichia	linear
Escherichia coli O157:H7 str. K6590	O157:H7	+	NZ_JHHX00000000			Escherichia coli O157:H7 str. K6590, whole genome shotgun sequencing project	5468788	Bacteria; Proteobacteria; Gammaproteobacteria; Enterobacteriales; Enterobacteriaceae; Escherichia	linear
Escherichia coli O157:H7 str. K5852	O157:H7	+	NZ_JHHY00000000			Escherichia coli O157:H7 str. K5852, whole genome shotgun sequencing project	5300297	Bacteria; Proteobacteria; Gammaproteobacteria; Enterobacteriales; Enterobacteriaceae; Escherichia	linear
Escherichia coli O157:H7 str. K5806	O157:H7	+	NZ_JHHZ00000000			Escherichia coli O157:H7 str. K5806, whole genome shotgun sequencing project	5404432	Bacteria; Proteobacteria; Gammaproteobacteria; Enterobacteriales; Enterobacteriaceae; Escherichia	linear
Escherichia coli O157:H7 str. K5609	O157:H7	+	NZ_JHIA00000000			Escherichia coli O157:H7 str. K5609, whole genome shotgun sequencing project	5338894	Bacteria; Proteobacteria; Gammaproteobacteria; Enterobacteriales; Enterobacteriaceae; Escherichia	linear
Escherichia coli O157:H7 str. K5607	O157:H7	+	NZ_JHIB00000000			Escherichia coli O157:H7 str. K5607, whole genome shotgun sequencing project	5285350	Bacteria; Proteobacteria; Gammaproteobacteria; Enterobacteriales; Enterobacteriaceae; Escherichia	linear
Escherichia coli O157:H7 str. K5602	O157:H7	+	NZ_JHIC00000000			Escherichia coli O157:H7 str. K5602, whole genome shotgun sequencing project	5394461	Bacteria; Proteobacteria; Gammaproteobacteria; Enterobacteriales; Enterobacteriaceae; Escherichia	linear
Escherichia coli O157:H7 str. K5467	O157:H7	+	NZ_JHID00000000			Escherichia coli O157:H7 str. K5467, whole genome shotgun sequencing project	5350288	Bacteria; Proteobacteria; Gammaproteobacteria; Enterobacteriales; Enterobacteriaceae; Escherichia	linear
Escherichia coli O157:H7 str. K5460	O157:H7	+	NZ_JHIE00000000			Escherichia coli O157:H7 str. K5460, whole genome shotgun sequencing project	5186175	Bacteria; Proteobacteria; Gammaproteobacteria; Enterobacteriales; Enterobacteriaceae; Escherichia	linear
Escherichia coli O157:H7 str. K5453	O157:H7	+	NZ_JHIF00000000			Escherichia coli O157:H7 str. K5453, whole genome shotgun sequencing project	5249419	Bacteria; Proteobacteria; Gammaproteobacteria; Enterobacteriales; Enterobacteriaceae; Escherichia	linear
Escherichia coli O157:H7 str. K5449	O157:H7	+	NZ_JHIG00000000			Escherichia coli O157:H7 str. K5449, whole genome shotgun sequencing project	5300328	Bacteria; Proteobacteria; Gammaproteobacteria; Enterobacteriales; Enterobacteriaceae; Escherichia	linear
Escherichia coli O157:H7 str. K5448	O157:H7	+	NZ_JHIH00000000			Escherichia coli O157:H7 str. K5448, whole genome shotgun sequencing project	5280537	Bacteria; Proteobacteria; Gammaproteobacteria; Enterobacteriales; Enterobacteriaceae; Escherichia	linear
Escherichia coli O157:H7 str. K5418	O157:H7	+	NZ_JHII00000000			Escherichia coli O157:H7 str. K5418, whole genome shotgun sequencing project	5294424	Bacteria; Proteobacteria; Gammaproteobacteria; Enterobacteriales; Enterobacteriaceae; Escherichia	linear
Escherichia coli O121:H19 str. K5269	O121:H19	+	NZ_JHIJ00000000			Escherichia coli O121:H19 str. K5269, whole genome shotgun sequencing project	5136013	Bacteria; Proteobacteria; Gammaproteobacteria; Enterobacteriales; Enterobacteriaceae; Escherichia	linear
Escherichia coli O121:H19 str. K5198	O121:H19	+	NZ_JHIK00000000			Escherichia coli O121:H19 str. K5198, whole genome shotgun sequencing project	5134038	Bacteria; Proteobacteria; Gammaproteobacteria; Enterobacteriales; Enterobacteriaceae; Escherichia	linear
Escherichia coli O157:H7 str. K4527	O157:H7	+	NZ_JHIL00000000			Escherichia coli O157:H7 str. K4527, whole genome shotgun sequencing project	5468749	Bacteria; Proteobacteria; Gammaproteobacteria; Enterobacteriales; Enterobacteriaceae; Escherichia	linear
Escherichia coli O157:H7 str. K4406	O157:H7	-	NZ_JHIM00000000			Escherichia coli O157:H7 str. K4406, whole genome shotgun sequencing project	5437501	Bacteria; Proteobacteria; Gammaproteobacteria; Enterobacteriales; Enterobacteriaceae; Escherichia	linear
Escherichia coli O157:H7 str. K4405	O157:H7	+	NZ_JHIN00000000			Escherichia coli O157:H7 str. K4405, whole genome shotgun sequencing project	5392801	Bacteria; Proteobacteria; Gammaproteobacteria; Enterobacteriales; Enterobacteriaceae; Escherichia	linear
Escherichia coli O157:H7 str. K4396	O157:H7	+	NZ_JHIO00000000			Escherichia coli O157:H7 str. K4396, whole genome shotgun sequencing project	5364524	Bacteria; Proteobacteria; Gammaproteobacteria; Enterobacteriales; Enterobacteriaceae; Escherichia	linear
Escherichia coli O157:H7 str. K2854	O157:H7	+	NZ_JHIP00000000			Escherichia coli O157:H7 str. K2854, whole genome shotgun sequencing project	5242208	Bacteria; Proteobacteria; Gammaproteobacteria; Enterobacteriales; Enterobacteriaceae; Escherichia	linear
Escherichia coli O157:H7 str. K2845	O157:H7	+	NZ_JHIQ00000000			Escherichia coli O157:H7 str. K2845, whole genome shotgun sequencing project	5383000	Bacteria; Proteobacteria; Gammaproteobacteria; Enterobacteriales; Enterobacteriaceae; Escherichia	linear
Escherichia coli O157:H7 str. K2622	O157:H7	-	NZ_JHIR00000000			Escherichia coli O157:H7 str. K2622, whole genome shotgun sequencing project	5354611	Bacteria; Proteobacteria; Gammaproteobacteria; Enterobacteriales; Enterobacteriaceae; Escherichia	linear
Escherichia coli O157:H7 str. K2581	O157:H7	+	NZ_JHIS00000000			Escherichia coli O157:H7 str. K2581, whole genome shotgun sequencing project	5248403	Bacteria; Proteobacteria; Gammaproteobacteria; Enterobacteriales; Enterobacteriaceae; Escherichia	linear
Escherichia coli O157:H7 str. K2324	O157:H7	+	NZ_JHIT00000000			Escherichia coli O157:H7 str. K2324, whole genome shotgun sequencing project	5298061	Bacteria; Proteobacteria; Gammaproteobacteria; Enterobacteriales; Enterobacteriaceae; Escherichia	linear
Escherichia coli O157:H7 str. K2192	O157:H7	+	NZ_JHIU00000000			Escherichia coli O157:H7 str. K2192, whole genome shotgun sequencing project	5411912	Bacteria; Proteobacteria; Gammaproteobacteria; Enterobacteriales; Enterobacteriaceae; Escherichia	linear
Escherichia coli O157:H7 str. K2191	O157:H7	+	NZ_JHIV00000000			Escherichia coli O157:H7 str. K2191, whole genome shotgun sequencing project	5151529	Bacteria; Proteobacteria; Gammaproteobacteria; Enterobacteriales; Enterobacteriaceae; Escherichia	linear
Escherichia coli O157:H7 str. K2188	O157:H7	+	NZ_JHIW00000000			Escherichia coli O157:H7 str. K2188, whole genome shotgun sequencing project	5298948	Bacteria; Proteobacteria; Gammaproteobacteria; Enterobacteriales; Enterobacteriaceae; Escherichia	linear
Escherichia coli O157:H7 str. K1927	O157:H7	-	NZ_JHIX00000000			Escherichia coli O157:H7 str. K1927, whole genome shotgun sequencing project	5313770	Bacteria; Proteobacteria; Gammaproteobacteria; Enterobacteriales; Enterobacteriaceae; Escherichia	linear
Escherichia coli O157:H7 str. K1921	O157:H7	+	NZ_JHIY00000000			Escherichia coli O157:H7 str. K1921, whole genome shotgun sequencing project	5279963	Bacteria; Proteobacteria; Gammaproteobacteria; Enterobacteriales; Enterobacteriaceae; Escherichia	linear
Escherichia coli O157:H7 str. K1845	O157:H7	+	NZ_JHIZ00000000			Escherichia coli O157:H7 str. K1845, whole genome shotgun sequencing project	5286822	Bacteria; Proteobacteria; Gammaproteobacteria; Enterobacteriales; Enterobacteriaceae; Escherichia	linear
Escherichia coli O157:H7 str. K1796	O157:H7	+	NZ_JHJA00000000			Escherichia coli O157:H7 str. K1796, whole genome shotgun sequencing project	5301363	Bacteria; Proteobacteria; Gammaproteobacteria; Enterobacteriales; Enterobacteriaceae; Escherichia	linear
Escherichia coli O157:H7 str. K1795	O157:H7	+	NZ_JHJB00000000			Escherichia coli O157:H7 str. K1795, whole genome shotgun sequencing project	5223034	Bacteria; Proteobacteria; Gammaproteobacteria; Enterobacteriales; Enterobacteriaceae; Escherichia	linear
Escherichia coli O157:H7 str. K1793	O157:H7	+	NZ_JHJC00000000			Escherichia coli O157:H7 str. K1793, whole genome shotgun sequencing project	5167101	Bacteria; Proteobacteria; Gammaproteobacteria; Enterobacteriales; Enterobacteriaceae; Escherichia	linear
Escherichia coli O157:H7 str. K1792	O157:H7	+	NZ_JHJD00000000			Escherichia coli O157:H7 str. K1792, whole genome shotgun sequencing project	5161746	Bacteria; Proteobacteria; Gammaproteobacteria; Enterobacteriales; Enterobacteriaceae; Escherichia	linear
Escherichia coli O157:H7 str. K1420	O157:H7	+	NZ_JHJF00000000			Escherichia coli O157:H7 str. K1420, whole genome shotgun sequencing project	5469015	Bacteria; Proteobacteria; Gammaproteobacteria; Enterobacteriales; Enterobacteriaceae; Escherichia	linear
Escherichia coli O157:H7 str. H2498	O157:H7	+	NZ_JHJG00000000			Escherichia coli O157:H7 str. H2498, whole genome shotgun sequencing project	5294360	Bacteria; Proteobacteria; Gammaproteobacteria; Enterobacteriales; Enterobacteriaceae; Escherichia	linear
Escherichia coli O157:H7 str. H2495	O157:H7	+	NZ_JHJH00000000			Escherichia coli O157:H7 str. H2495, whole genome shotgun sequencing project	5332957	Bacteria; Proteobacteria; Gammaproteobacteria; Enterobacteriales; Enterobacteriaceae; Escherichia	linear
Escherichia coli O157:H7 str. G5303	O157:H7	+	NZ_JHJI00000000			Escherichia coli O157:H7 str. G5303, whole genome shotgun sequencing project	5328781	Bacteria; Proteobacteria; Gammaproteobacteria; Enterobacteriales; Enterobacteriaceae; Escherichia	linear
Escherichia coli O157:H7 str. F7410	O157:H7	+	NZ_JHJK00000000			Escherichia coli O157:H7 str. F7410, whole genome shotgun sequencing project	5392651	Bacteria; Proteobacteria; Gammaproteobacteria; Enterobacteriales; Enterobacteriaceae; Escherichia	linear
Escherichia coli O157:H7 str. F7384	O157:H7	+	NZ_JHJL00000000			Escherichia coli O157:H7 str. F7384, whole genome shotgun sequencing project	5279978	Bacteria; Proteobacteria; Gammaproteobacteria; Enterobacteriales; Enterobacteriaceae; Escherichia	linear
Escherichia coli O157:H7 str. F7377	O157:H7	+	NZ_JHJM00000000			Escherichia coli O157:H7 str. F7377, whole genome shotgun sequencing project	5333492	Bacteria; Proteobacteria; Gammaproteobacteria; Enterobacteriales; Enterobacteriaceae; Escherichia	linear
Escherichia coli O157:H7 str. F7350	O157:H7	+	NZ_JHJN00000000			Escherichia coli O157:H7 str. F7350, whole genome shotgun sequencing project	5330288	Bacteria; Proteobacteria; Gammaproteobacteria; Enterobacteriales; Enterobacteriaceae; Escherichia	linear
Escherichia coli O157:H7 str. F6751	O157:H7	+	NZ_JHJO00000000			Escherichia coli O157:H7 str. F6751, whole genome shotgun sequencing project	5340920	Bacteria; Proteobacteria; Gammaproteobacteria; Enterobacteriales; Enterobacteriaceae; Escherichia	linear
Escherichia coli O157:H7 str. F6750	O157:H7	+	NZ_JHJP00000000			Escherichia coli O157:H7 str. F6750, whole genome shotgun sequencing project	5416289	Bacteria; Proteobacteria; Gammaproteobacteria; Enterobacteriales; Enterobacteriaceae; Escherichia	linear
Escherichia coli O157:H7 str. F6749	O157:H7	+	NZ_JHJQ00000000			Escherichia coli O157:H7 str. F6749, whole genome shotgun sequencing project	5343061	Bacteria; Proteobacteria; Gammaproteobacteria; Enterobacteriales; Enterobacteriaceae; Escherichia	linear
Escherichia coli O121:H19 str. F6714	O121:H19	+	NZ_JHJR00000000			Escherichia coli O121:H19 str. F6714, whole genome shotgun sequencing project	5135836	Bacteria; Proteobacteria; Gammaproteobacteria; Enterobacteriales; Enterobacteriaceae; Escherichia	linear
Escherichia coli O111:H8 str. F6627	O111:H8	+	NZ_JHJS00000000			Escherichia coli O111:H8 str. F6627, whole genome shotgun sequencing project	5137238	Bacteria; Proteobacteria; Gammaproteobacteria; Enterobacteriales; Enterobacteriaceae; Escherichia	linear
Escherichia coli O157:H7 str. F6142	O157:H7	+	NZ_JHJT00000000			Escherichia coli O157:H7 str. F6142, whole genome shotgun sequencing project	5362172	Bacteria; Proteobacteria; Gammaproteobacteria; Enterobacteriales; Enterobacteriaceae; Escherichia	linear
Escherichia coli O157:H7 str. 2011EL-2313	O157:H7	+	NZ_JHKA00000000			Escherichia coli O157:H7 str. 2011EL-2313, whole genome shotgun sequencing project	5354669	Bacteria; Proteobacteria; Gammaproteobacteria; Enterobacteriales; Enterobacteriaceae; Escherichia	linear
Escherichia coli O157:H7 str. 2011EL-2312	O157:H7	+	NZ_JHKB00000000			Escherichia coli O157:H7 str. 2011EL-2312, whole genome shotgun sequencing project	5350327	Bacteria; Proteobacteria; Gammaproteobacteria; Enterobacteriales; Enterobacteriaceae; Escherichia	linear
Escherichia coli O157:H7 str. 2011EL-2290	O157:H7	+	NZ_JHKC00000000			Escherichia coli O157:H7 str. 2011EL-2290, whole genome shotgun sequencing project	5348274	Bacteria; Proteobacteria; Gammaproteobacteria; Enterobacteriales; Enterobacteriaceae; Escherichia	linear
Escherichia coli O157:H7 str. 2011EL-2289	O157:H7	+	NZ_JHKD00000000			Escherichia coli O157:H7 str. 2011EL-2289, whole genome shotgun sequencing project	5352989	Bacteria; Proteobacteria; Gammaproteobacteria; Enterobacteriales; Enterobacteriaceae; Escherichia	linear
Escherichia coli O157:H7 str. 2011EL-2288	O157:H7	+	NZ_JHKE00000000			Escherichia coli O157:H7 str. 2011EL-2288, whole genome shotgun sequencing project	5333053	Bacteria; Proteobacteria; Gammaproteobacteria; Enterobacteriales; Enterobacteriaceae; Escherichia	linear
Escherichia coli O157:H7 str. 2011EL-2286	O157:H7	+	NZ_JHKG00000000			Escherichia coli O157:H7 str. 2011EL-2286, whole genome shotgun sequencing project	5299543	Bacteria; Proteobacteria; Gammaproteobacteria; Enterobacteriales; Enterobacteriaceae; Escherichia	linear
Escherichia coli O157:H7 str. 2011EL-2114	O157:H7	+	NZ_JHKH00000000			Escherichia coli O157:H7 str. 2011EL-2114, whole genome shotgun sequencing project	5351311	Bacteria; Proteobacteria; Gammaproteobacteria; Enterobacteriales; Enterobacteriaceae; Escherichia	linear
Escherichia coli O157:H7 str. 2011EL-2113	O157:H7	+	NZ_JHKI00000000			Escherichia coli O157:H7 str. 2011EL-2113, whole genome shotgun sequencing project	5319411	Bacteria; Proteobacteria; Gammaproteobacteria; Enterobacteriales; Enterobacteriaceae; Escherichia	linear
Escherichia coli O157:H7 str. 2011EL-2112	O157:H7	+	NZ_JHKJ00000000			Escherichia coli O157:H7 str. 2011EL-2112, whole genome shotgun sequencing project	5299493	Bacteria; Proteobacteria; Gammaproteobacteria; Enterobacteriales; Enterobacteriaceae; Escherichia	linear
Escherichia coli O157:H7 str. 2011EL-2111	O157:H7	+	NZ_JHKK00000000			Escherichia coli O157:H7 str. 2011EL-2111, whole genome shotgun sequencing project	5316584	Bacteria; Proteobacteria; Gammaproteobacteria; Enterobacteriales; Enterobacteriaceae; Escherichia	linear
Escherichia coli O157:H7 str. 2011EL-2109	O157:H7	+	NZ_JHKL00000000			Escherichia coli O157:H7 str. 2011EL-2109, whole genome shotgun sequencing project	5318051	Bacteria; Proteobacteria; Gammaproteobacteria; Enterobacteriales; Enterobacteriaceae; Escherichia	linear
Escherichia coli O157:H7 str. 2011EL-2108	O157:H7	+	NZ_JHKM00000000			Escherichia coli O157:H7 str. 2011EL-2108, whole genome shotgun sequencing project	5318798	Bacteria; Proteobacteria; Gammaproteobacteria; Enterobacteriales; Enterobacteriaceae; Escherichia	linear
Escherichia coli O157:H7 str. 2011EL-2107	O157:H7	+	NZ_JHKN00000000			Escherichia coli O157:H7 str. 2011EL-2107, whole genome shotgun sequencing project	5313842	Bacteria; Proteobacteria; Gammaproteobacteria; Enterobacteriales; Enterobacteriaceae; Escherichia	linear
Escherichia coli O157:H7 str. 2011EL-2106	O157:H7	+	NZ_JHKO00000000			Escherichia coli O157:H7 str. 2011EL-2106, whole genome shotgun sequencing project	5313051	Bacteria; Proteobacteria; Gammaproteobacteria; Enterobacteriales; Enterobacteriaceae; Escherichia	linear
Escherichia coli O157:H7 str. 2011EL-2105	O157:H7	+	NZ_JHKP00000000			Escherichia coli O157:H7 str. 2011EL-2105, whole genome shotgun sequencing project	5307394	Bacteria; Proteobacteria; Gammaproteobacteria; Enterobacteriales; Enterobacteriaceae; Escherichia	linear
Escherichia coli O157:H7 str. 2011EL-2104	O157:H7	+	NZ_JHKQ00000000			Escherichia coli O157:H7 str. 2011EL-2104, whole genome shotgun sequencing project	5313397	Bacteria; Proteobacteria; Gammaproteobacteria; Enterobacteriales; Enterobacteriaceae; Escherichia	linear
Escherichia coli O157:H7 str. 2011EL-2103	O157:H7	+	NZ_JHKR00000000			Escherichia coli O157:H7 str. 2011EL-2103, whole genome shotgun sequencing project	5312475	Bacteria; Proteobacteria; Gammaproteobacteria; Enterobacteriales; Enterobacteriaceae; Escherichia	linear
Escherichia coli O157:H7 str. 2011EL-2101	O157:H7	+	NZ_JHKS00000000			Escherichia coli O157:H7 str. 2011EL-2101, whole genome shotgun sequencing project	5301749	Bacteria; Proteobacteria; Gammaproteobacteria; Enterobacteriales; Enterobacteriaceae; Escherichia	linear
Escherichia coli O157:H7 str. 2011EL-2099	O157:H7	+	NZ_JHKT00000000			Escherichia coli O157:H7 str. 2011EL-2099, whole genome shotgun sequencing project	5354647	Bacteria; Proteobacteria; Gammaproteobacteria; Enterobacteriales; Enterobacteriaceae; Escherichia	linear
Escherichia coli O157:H7 str. 08-4169	O157:H7	+	NZ_JHKW00000000			Escherichia coli O157:H7 str. 08-4169, whole genome shotgun sequencing project	5276297	Bacteria; Proteobacteria; Gammaproteobacteria; Enterobacteriales; Enterobacteriaceae; Escherichia	linear
Escherichia coli O157:H7 str. 08-3527	O157:H7	+	NZ_JHKY00000000			Escherichia coli O157:H7 str. 08-3527, whole genome shotgun sequencing project	5318847	Bacteria; Proteobacteria; Gammaproteobacteria; Enterobacteriales; Enterobacteriaceae; Escherichia	linear
Escherichia coli O157:H7 str. 08-3037	O157:H7	+	NZ_JHKZ00000000			Escherichia coli O157:H7 str. 08-3037, whole genome shotgun sequencing project	5239024	Bacteria; Proteobacteria; Gammaproteobacteria; Enterobacteriales; Enterobacteriaceae; Escherichia	linear
Escherichia coli O157:H7 str. 2011EL-2098	O157:H7	+	NZ_JHLB00000000			Escherichia coli O157:H7 str. 2011EL-2098, whole genome shotgun sequencing project	5351729	Bacteria; Proteobacteria; Gammaproteobacteria; Enterobacteriales; Enterobacteriaceae; Escherichia	linear
Escherichia coli O157:H7 str. 2011EL-2097	O157:H7	+	NZ_JHLC00000000			Escherichia coli O157:H7 str. 2011EL-2097, whole genome shotgun sequencing project	5372278	Bacteria; Proteobacteria; Gammaproteobacteria; Enterobacteriales; Enterobacteriaceae; Escherichia	linear
Escherichia coli O157:H7 str. 2011EL-2096	O157:H7	+	NZ_JHLD00000000			Escherichia coli O157:H7 str. 2011EL-2096, whole genome shotgun sequencing project	5350954	Bacteria; Proteobacteria; Gammaproteobacteria; Enterobacteriales; Enterobacteriaceae; Escherichia	linear
Escherichia coli O157:H7 str. 2011EL-2094	O157:H7	+	NZ_JHLE00000000			Escherichia coli O157:H7 str. 2011EL-2094, whole genome shotgun sequencing project	5359418	Bacteria; Proteobacteria; Gammaproteobacteria; Enterobacteriales; Enterobacteriaceae; Escherichia	linear
Escherichia coli O157:H7 str. 2011EL-2093	O157:H7	+	NZ_JHLF00000000			Escherichia coli O157:H7 str. 2011EL-2093, whole genome shotgun sequencing project	5351163	Bacteria; Proteobacteria; Gammaproteobacteria; Enterobacteriales; Enterobacteriaceae; Escherichia	linear
Escherichia coli O157:H7 str. 2011EL-2092	O157:H7	+	NZ_JHLG00000000			Escherichia coli O157:H7 str. 2011EL-2092, whole genome shotgun sequencing project	5347145	Bacteria; Proteobacteria; Gammaproteobacteria; Enterobacteriales; Enterobacteriaceae; Escherichia	linear
Escherichia coli O157:H7 str. 2011EL-2091	O157:H7	+	NZ_JHLH00000000			Escherichia coli O157:H7 str. 2011EL-2091, whole genome shotgun sequencing project	5356930	Bacteria; Proteobacteria; Gammaproteobacteria; Enterobacteriales; Enterobacteriaceae; Escherichia	linear
Escherichia coli O157:H7 str. 2011EL-2090	O157:H7	+	NZ_JHLI00000000			Escherichia coli O157:H7 str. 2011EL-2090, whole genome shotgun sequencing project	5372575	Bacteria; Proteobacteria; Gammaproteobacteria; Enterobacteriales; Enterobacteriaceae; Escherichia	linear
Escherichia coli O157:H7 str. 2011EL-1107	O157:H7	-	NZ_JHLK00000000			Escherichia coli O157:H7 str. 2011EL-1107, whole genome shotgun sequencing project	5414139	Bacteria; Proteobacteria; Gammaproteobacteria; Enterobacteriales; Enterobacteriaceae; Escherichia	linear
Escherichia coli O26:H11 str. 2011C-3655	O26:H11	+	NZ_JHLN00000000			Escherichia coli O26:H11 str. 2011C-3655, whole genome shotgun sequencing project	5317269	Bacteria; Proteobacteria; Gammaproteobacteria; Enterobacteriales; Enterobacteriaceae; Escherichia	linear
Escherichia coli O121:H19 str. 2011C-3537	O121:H19	+	NZ_JHLR00000000			Escherichia coli O121:H19 str. 2011C-3537, whole genome shotgun sequencing project	5121149	Bacteria; Proteobacteria; Gammaproteobacteria; Enterobacteriales; Enterobacteriaceae; Escherichia	linear
Escherichia coli O26:H11 str. 2011C-3506	O26:H11	+	NZ_JHLS00000000			Escherichia coli O26:H11 str. 2011C-3506, whole genome shotgun sequencing project	5350454	Bacteria; Proteobacteria; Gammaproteobacteria; Enterobacteriales; Enterobacteriaceae; Escherichia	linear
Escherichia coli O121:H19 str. 2011C-3500	O121:H19	+	NZ_JHLT00000000			Escherichia coli O121:H19 str. 2011C-3500, whole genome shotgun sequencing project	5269727	Bacteria; Proteobacteria; Gammaproteobacteria; Enterobacteriales; Enterobacteriaceae; Escherichia	linear
Escherichia coli O111:H8 str. 2011C-3453	O111:H8	+	NZ_JHLU00000000			Escherichia coli O111:H8 str. 2011C-3453, whole genome shotgun sequencing project	5423045	Bacteria; Proteobacteria; Gammaproteobacteria; Enterobacteriales; Enterobacteriaceae; Escherichia	linear
Escherichia coli O26:H11 str. 2011C-3387	O26:H11	+	NZ_JHLV00000000			Escherichia coli O26:H11 str. 2011C-3387, whole genome shotgun sequencing project	5383670	Bacteria; Proteobacteria; Gammaproteobacteria; Enterobacteriales; Enterobacteriaceae; Escherichia	linear
Escherichia coli O26:H11 str. 2011C-3282	O26:H11	+	NZ_JHLX00000000			Escherichia coli O26:H11 str. 2011C-3282, whole genome shotgun sequencing project	5481600	Bacteria; Proteobacteria; Gammaproteobacteria; Enterobacteriales; Enterobacteriaceae; Escherichia	linear
Escherichia coli O26:H11 str. 2011C-3270	O26:H11	+	NZ_JHLY00000000			Escherichia coli O26:H11 str. 2011C-3270, whole genome shotgun sequencing project	5473677	Bacteria; Proteobacteria; Gammaproteobacteria; Enterobacteriales; Enterobacteriaceae; Escherichia	linear
Escherichia coli O121:H19 str. 2011C-3216	O121:H19	+	NZ_JHLZ00000000			Escherichia coli O121:H19 str. 2011C-3216, whole genome shotgun sequencing project	5218879	Bacteria; Proteobacteria; Gammaproteobacteria; Enterobacteriales; Enterobacteriaceae; Escherichia	linear
Escherichia coli O121:H19 str. 2011C-3108	O121:H19	+	NZ_JHMB00000000			Escherichia coli O121:H19 str. 2011C-3108, whole genome shotgun sequencing project	5148324	Bacteria; Proteobacteria; Gammaproteobacteria; Enterobacteriales; Enterobacteriaceae; Escherichia	linear
Escherichia coli O121:H19 str. 2011C-3072	O121:H19	+	NZ_JHMC00000000			Escherichia coli O121:H19 str. 2011C-3072, whole genome shotgun sequencing project	5142948	Bacteria; Proteobacteria; Gammaproteobacteria; Enterobacteriales; Enterobacteriaceae; Escherichia	linear
Escherichia coli O26:H11 str. 2010EL-1699	O26:H11	+	NZ_JHMF00000000			Escherichia coli O26:H11 str. 2010EL-1699, whole genome shotgun sequencing project	5389663	Bacteria; Proteobacteria; Gammaproteobacteria; Enterobacteriales; Enterobacteriaceae; Escherichia	linear
Escherichia coli O121:H19 str. 2010EL1058	O121:H19	+	NZ_JHMG00000000			Escherichia coli O121:H19 str. 2010EL1058, whole genome shotgun sequencing project	5135736	Bacteria; Proteobacteria; Gammaproteobacteria; Enterobacteriales; Enterobacteriaceae; Escherichia	linear
Escherichia coli O26:H11 str. 2010C-5028	O26:H11	+	NZ_JHMI00000000			Escherichia coli O26:H11 str. 2010C-5028, whole genome shotgun sequencing project	5577517	Bacteria; Proteobacteria; Gammaproteobacteria; Enterobacteriales; Enterobacteriaceae; Escherichia	linear
Escherichia coli O121:H19 str. 2010C-4989	O121:H19	+	NZ_JHMJ00000000			Escherichia coli O121:H19 str. 2010C-4989, whole genome shotgun sequencing project	5148762	Bacteria; Proteobacteria; Gammaproteobacteria; Enterobacteriales; Enterobacteriaceae; Escherichia	linear
Escherichia coli O157:H7 str. 2010C-4979C1	O157:H7	+	NZ_JHMK00000000			Escherichia coli O157:H7 str. 2010C-4979C1, whole genome shotgun sequencing project	5192042	Bacteria; Proteobacteria; Gammaproteobacteria; Enterobacteriales; Enterobacteriaceae; Escherichia	linear
Escherichia coli O121:H19 str. 2010C-4966	O121:H19	+	NZ_JHML00000000			Escherichia coli O121:H19 str. 2010C-4966, whole genome shotgun sequencing project	5134854	Bacteria; Proteobacteria; Gammaproteobacteria; Enterobacteriales; Enterobacteriaceae; Escherichia	linear
Escherichia coli O26:H11 str. 2010C-4834	O26:H11	+	NZ_JHMN00000000			Escherichia coli O26:H11 str. 2010C-4834, whole genome shotgun sequencing project	5454089	Bacteria; Proteobacteria; Gammaproteobacteria; Enterobacteriales; Enterobacteriaceae; Escherichia	linear
Escherichia coli O121:H19 str. 2010C-4824	O121:H19	+	NZ_JHMO00000000			Escherichia coli O121:H19 str. 2010C-4824, whole genome shotgun sequencing project	5152875	Bacteria; Proteobacteria; Gammaproteobacteria; Enterobacteriales; Enterobacteriaceae; Escherichia	linear
Escherichia coli O26:H11 str. 2010C-4819	O26:H11	+	NZ_JHMP00000000			Escherichia coli O26:H11 str. 2010C-4819, whole genome shotgun sequencing project	5421612	Bacteria; Proteobacteria; Gammaproteobacteria; Enterobacteriales; Enterobacteriaceae; Escherichia	linear
Escherichia coli O26:NM str. 2010C-4788	O26:H11	+	NZ_JHMS00000000			Escherichia coli O26:NM str. 2010C-4788, whole genome shotgun sequencing project	5527116	Bacteria; Proteobacteria; Gammaproteobacteria; Enterobacteriales; Enterobacteriaceae; Escherichia	linear
Escherichia coli O121:H19 str. 2010C-4732	O121:H19	+	NZ_JHMV00000000			Escherichia coli O121:H19 str. 2010C-4732, whole genome shotgun sequencing project	5175824	Bacteria; Proteobacteria; Gammaproteobacteria; Enterobacteriales; Enterobacteriaceae; Escherichia	linear
Escherichia coli O157:H7 str. 07-3391	O157:H7	+	NZ_JHNE00000000			Escherichia coli O157:H7 str. 07-3391, whole genome shotgun sequencing project	5281250	Bacteria; Proteobacteria; Gammaproteobacteria; Enterobacteriales; Enterobacteriaceae; Escherichia	linear
Escherichia coli O157:H7 str. 07-3091	O157:H7	+	NZ_JHNF00000000			Escherichia coli O157:H7 str. 07-3091, whole genome shotgun sequencing project	5294539	Bacteria; Proteobacteria; Gammaproteobacteria; Enterobacteriales; Enterobacteriaceae; Escherichia	linear
Escherichia coli O157:H7 str. 06-4039	O157:H7	+	NZ_JHNG00000000			Escherichia coli O157:H7 str. 06-4039, whole genome shotgun sequencing project	5278375	Bacteria; Proteobacteria; Gammaproteobacteria; Enterobacteriales; Enterobacteriaceae; Escherichia	linear
Escherichia coli O121:H19 str. 06-3822	O121:H19	+	NZ_JHNH00000000			Escherichia coli O121:H19 str. 06-3822, whole genome shotgun sequencing project	5101298	Bacteria; Proteobacteria; Gammaproteobacteria; Enterobacteriales; Enterobacteriaceae; Escherichia	linear
Escherichia coli O157:H7 str. 06-3745	O157:H7	+	NZ_JHNI00000000			Escherichia coli O157:H7 str. 06-3745, whole genome shotgun sequencing project	5331113	Bacteria; Proteobacteria; Gammaproteobacteria; Enterobacteriales; Enterobacteriaceae; Escherichia	linear
Escherichia coli O26:H11 str. 06-3464	O26:H11	+	NZ_JHNO00000000			Escherichia coli O26:H11 str. 06-3464, whole genome shotgun sequencing project	5353368	Bacteria; Proteobacteria; Gammaproteobacteria; Enterobacteriales; Enterobacteriaceae; Escherichia	linear
Escherichia coli O121:H19 str. 06-3003	O121:H19	+	NZ_JHNR00000000			Escherichia coli O121:H19 str. 06-3003, whole genome shotgun sequencing project	5171154	Bacteria; Proteobacteria; Gammaproteobacteria; Enterobacteriales; Enterobacteriaceae; Escherichia	linear
Escherichia coli O26:H11 str. 03-3500	O26:H11	+	NZ_JHNT00000000			Escherichia coli O26:H11 str. 03-3500, whole genome shotgun sequencing project	5366571	Bacteria; Proteobacteria; Gammaproteobacteria; Enterobacteriales; Enterobacteriaceae; Escherichia	linear
Escherichia coli O121:H19 str. 03-3227	O121:H19	+	NZ_JHNX00000000			Escherichia coli O121:H19 str. 03-3227, whole genome shotgun sequencing project	5131007	Bacteria; Proteobacteria; Gammaproteobacteria; Enterobacteriales; Enterobacteriaceae; Escherichia	linear
Escherichia coli O45:H2 str. 01-3147	O45:H2	+	NZ_JHOA00000000			Escherichia coli O45:H2 str. 01-3147, whole genome shotgun sequencing project	5235555	Bacteria; Proteobacteria; Gammaproteobacteria; Enterobacteriales; Enterobacteriaceae; Escherichia	linear
Escherichia coli O26:H11 str. 05-3646	O26:H11	+	NZ_JHOE00000000			Escherichia coli O26:H11 str. 05-3646, whole genome shotgun sequencing project	5446986	Bacteria; Proteobacteria; Gammaproteobacteria; Enterobacteriales; Enterobacteriaceae; Escherichia	linear
Escherichia coli O157:H7 str. T1543_06	O157:H7	+	NZ_JJOK00000000			Escherichia coli O157:H7 str. T1543_06, whole genome shotgun sequencing project	5292880	Bacteria; Proteobacteria; Gammaproteobacteria; Enterobacteriales; Enterobacteriaceae; Escherichia	linear
Escherichia coli O157:H7 str. 08BKT061141	O157:H7	+	NZ_JJOL00000000			Escherichia coli O157:H7 str. 08BKT061141, whole genome shotgun sequencing project	5264894	Bacteria; Proteobacteria; Gammaproteobacteria; Enterobacteriales; Enterobacteriaceae; Escherichia	linear
Escherichia coli O157:H7 str. 09BKT048303	O157:H7	+	NZ_JJOM00000000			Escherichia coli O157:H7 str. 09BKT048303, whole genome shotgun sequencing project	5172710	Bacteria; Proteobacteria; Gammaproteobacteria; Enterobacteriales; Enterobacteriaceae; Escherichia	linear

## Sheet: Table S5. MC001_Blast Q.C.>85
Organism	Serotype	% Identical Sites	% Pairwise Identity	Query coverage	Sequence Length	Accession	Description
Escherichia coli O157:H7 str. EDL933	O157:H7	0.999	0.999	1	960	NC_002655	Escherichia coli O157:H7 str. EDL933 chromosome, complete genome
Escherichia coli O157:H7 str. Sakai	O157:H7	1	1	1	960	NC_002695	Escherichia coli O157:H7 str. Sakai chromosome, complete genome
Escherichia coli O157:H7 str. EC4115	O157:H7	1	1	1	960	NC_011353	Escherichia coli O157:H7 str. EC4115 chromosome, complete genome
Escherichia coli O157:H7 str. TW14359	O157:H7	1	1	1	960	NC_013008	Escherichia coli O157:H7 str. TW14359 chromosome, complete genome
Escherichia coli O103:H2 str. 12009	O103:H2	1	1	1	960	NC_013353	Escherichia coli O103:H2 str. 12009, complete genome
Escherichia coli O26:H11 str. 11368	O26:H11	1	1	1	960	NC_013361	Escherichia coli O26:H11 str. 11368 chromosome, complete genome
Escherichia coli Xuzhou21	O157:H7	1	1	1	960	NC_017906	Escherichia coli Xuzhou21 chromosome, complete genome
Escherichia coli O157:H7 str. EC4206	O157:H7	1	1	1	960	NZ_ABHK00000000	Escherichia coli O157:H7 str. EC4206, whole genome shotgun sequencing project
Escherichia coli O157:H7 str. EC4045	O157:H7	1	1	1	960	NZ_ABHL00000000	Escherichia coli O157:H7 str. EC4045, whole genome shotgun sequencing project
Escherichia coli O157:H7 str. EC4042	O157:H7	1	1	1	960	NZ_ABHM00000000	Escherichia coli O157:H7 str. EC4042, whole genome shotgun sequencing project
Escherichia coli O157:H7 str. EC4113	O157:H7	1	1	1	960	NZ_ABHP00000000	Escherichia coli O157:H7 str. EC4113, whole genome shotgun sequencing project
Escherichia coli O157:H7 str. EC4076	O157:H7	1	1	1	960	NZ_ABHQ00000000	Escherichia coli O157:H7 str. EC4076, whole genome shotgun sequencing project
Escherichia coli O157:H7 str. EC4401	O157:H7	1	1	1	960	NZ_ABHR00000000	Escherichia coli O157:H7 str. EC4401, whole genome shotgun sequencing project
Escherichia coli O157:H7 str. EC4486	O157:H7	1	1	1	960	NZ_ABHS00000000	Escherichia coli O157:H7 str. EC4486, whole genome shotgun sequencing project
Escherichia coli O157:H7 str. EC4501	O157:H7	1	1	1	960	NZ_ABHT00000000	Escherichia coli O157:H7 str. EC4501, whole genome shotgun sequencing project
Escherichia coli O157:H7 str. EC869	O157:H7	1	1	1	960	NZ_ABHU00000000	Escherichia coli O157:H7 str. EC869, whole genome shotgun sequencing project
Escherichia coli O157:H7 str. TW14588	O157:H7	1	1	1	960	NZ_ABKY00000000	Escherichia coli O157:H7 str. TW14588, whole genome shotgun sequencing project
Escherichia coli O157:H7 str. FRIK966	O157:H7	1	1	1	960	NZ_ACXN00000000	Escherichia coli O157:H7 str. FRIK966, whole genome shotgun sequencing project
Escherichia coli O157:H7 str. FRIK2000	O157:H7	1	1	1	960	NZ_ACXO00000000	Escherichia coli O157:H7 str. FRIK2000, whole genome shotgun sequencing project
Escherichia coli O157:H7 str. EC4009	O157:H7	1	1	1	960	NZ_ADMX00000000	Escherichia coli O157:H7 str. EC4009, whole genome shotgun sequencing project
Escherichia coli O157:H7 str. EC4192	O157:H7	1	1	1	960	NZ_ADUX00000000	Escherichia coli O157:H7 str. EC4192, whole genome shotgun sequencing project
Escherichia coli O157:H7 str. EC4127	O157:H7	1	1	1	960	NZ_ADUZ00000000	Escherichia coli O157:H7 str. EC4127, whole genome shotgun sequencing project
Escherichia coli O157:H7 str. EC4191	O157:H7	1	1	1	960	NZ_ADVA00000000	Escherichia coli O157:H7 str. EC4191, whole genome shotgun sequencing project
Escherichia coli O157:H7 str. EC536	O157:H7	1	1	1	960	NZ_ADVC00000000	Escherichia coli O157:H7 str. EC536, whole genome shotgun sequencing project
Escherichia coli O157:H7 str. 1044	O157:H7	1	1	1	960	NZ_AERP00000000	Escherichia coli O157:H7 str. 1044, whole genome shotgun sequencing project
Escherichia coli O157:H7 str. EC1212	O157:H7	1	1	1	960	NZ_AERQ00000000	Escherichia coli O157:H7 str. EC1212, whole genome shotgun sequencing project
Escherichia coli O157:H7 str. 1125	O157:H7	1	1	1	960	NZ_AERR00000000	Escherichia coli O157:H7 str. 1125, whole genome shotgun sequencing project
Escherichia coli O157:H7 str. G5101	O157:H7	1	1	1	960	NZ_AETX00000000	Escherichia coli O157:H7 str. G5101, whole genome shotgun sequencing project
Escherichia coli O157:H7 str. LSU-61	O157:H7	0.999	0.999	1	960	NZ_AEUC00000000	Escherichia coli O157:H7 str. LSU-61, whole genome shotgun sequencing project
Escherichia coli H30	O26:H11	1	1	1	960	NZ_AEZM00000000	Escherichia coli H30, whole genome shotgun sequencing project
Escherichia coli 900105 (10e)	O26:H11	1	1	1	960	NZ_AFAI00000000	Escherichia coli 900105 (10e), whole genome shotgun sequencing project
Escherichia coli O121:H19 str. MT#2	O121:H19	0.998	0.998	1	960	NZ_AGTJ00000000	Escherichia coli O121:H19 str. MT#2, whole genome shotgun sequencing project
Escherichia coli O45:H2 str. 03-EN-705	O45:H2	1	1	1	960	NZ_AGTK00000000	Escherichia coli O45:H2 str. 03-EN-705, whole genome shotgun sequencing project
Escherichia coli O145:H28 str. 4865/96	O145:H28	1	1	1	960	NZ_AGTL00000000	Escherichia coli O145:H28 str. 4865/96, whole genome shotgun sequencing project
Escherichia coli O103:H2 str. CVM9450	O103:H2	1	1	1	960	NZ_AJVR00000000	Escherichia coli O103:H2 str. CVM9450, whole genome shotgun sequencing project
Escherichia coli O111:H8 str. CVM9570	O111:H8	1	1	1	960	NZ_AJVU00000000	Escherichia coli O111:H8 str. CVM9570, whole genome shotgun sequencing project
Escherichia coli O111:H8 str. CVM9574	O111:H8	1	1	1	960	NZ_AJVV00000000	Escherichia coli O111:H8 str. CVM9574, whole genome shotgun sequencing project
Escherichia coli O26:H11 str. CVM9942	O26:H11	1	1	1	960	NZ_AJVW00000000	Escherichia coli O26:H11 str. CVM9942, whole genome shotgun sequencing project
Escherichia coli O26:H11 str. CVM10026	O26:H11	1	1	1	960	NZ_AJVX00000000	Escherichia coli O26:H11 str. CVM10026, whole genome shotgun sequencing project
Escherichia coli O111:H8 str. CVM9602	O111:H8	1	1	1	960	NZ_AKAV00000000	Escherichia coli O111:H8 str. CVM9602, whole genome shotgun sequencing project
Escherichia coli O111:H8 str. CVM9634	O111:H8	1	1	1	960	NZ_AKAW00000000	Escherichia coli O111:H8 str. CVM9634, whole genome shotgun sequencing project
Escherichia coli O26:H11 str. CVM10021	O26:H11	1	1	1	960	NZ_AKAZ00000000	Escherichia coli O26:H11 str. CVM10021, whole genome shotgun sequencing project
Escherichia coli O26:H11 str. CVM10030	O26:H11	1	1	1	960	NZ_AKBA00000000	Escherichia coli O26:H11 str. CVM10030, whole genome shotgun sequencing project
Escherichia coli O26:H11 str. CVM10224	O26:H11	0.999	0.999	1	961	NZ_AKBB00000000	Escherichia coli O26:H11 str. CVM10224, whole genome shotgun sequencing project
Escherichia coli O26:H11 str. CVM9952	O26:H11	1	1	0.8771	842	NZ_AKBC00000000	Escherichia coli O26:H11 str. CVM9952, whole genome shotgun sequencing project
Escherichia coli O26:H11 str. CFSAN001629	O26:H11	0.999	0.999	1	960	NZ_AMXO00000000	Escherichia coli O26:H11 str. CFSAN001629, whole genome shotgun sequencing project
Escherichia coli O111:H8 str. CFSAN001632	O111:H8	1	1	1	960	NZ_AMXQ00000000	Escherichia coli O111:H8 str. CFSAN001632, whole genome shotgun sequencing project
Escherichia coli 90.0091	O157:H7	1	1	1	960	NZ_ANLK00000000	Escherichia coli 90.0091, whole genome shotgun sequencing project
Escherichia coli 90.0039	O157:H7	1	1	1	960	NZ_ANLL00000000	Escherichia coli 90.0039, whole genome shotgun sequencing project
Escherichia coli 90.2281	O157:H7	1	1	1	960	NZ_ANLM00000000	Escherichia coli 90.2281, whole genome shotgun sequencing project
Escherichia coli 93.0055	O157:H7	1	1	1	960	NZ_ANLN00000000	Escherichia coli 93.0055, whole genome shotgun sequencing project
Escherichia coli 93.0056	O157:H7	1	1	1	960	NZ_ANLO00000000	Escherichia coli 93.0056, whole genome shotgun sequencing project
Escherichia coli 94.0618	O157:H7	1	1	1	960	NZ_ANLP00000000	Escherichia coli 94.0618, whole genome shotgun sequencing project
Escherichia coli 95.0183	O157:H7	1	1	1	960	NZ_ANLQ00000000	Escherichia coli 95.0183, whole genome shotgun sequencing project
Escherichia coli 95.1288	O157:H7	1	1	1	960	NZ_ANLR00000000	Escherichia coli 95.1288, whole genome shotgun sequencing project
Escherichia coli 95.0943	O157:H7	1	1	1	960	NZ_ANLS00000000	Escherichia coli 95.0943, whole genome shotgun sequencing project
Escherichia coli 96.0428	O157:H7	1	1	1	960	NZ_ANLT00000000	Escherichia coli 96.0428, whole genome shotgun sequencing project
Escherichia coli 96.0427	O157:H7	1	1	1	960	NZ_ANLU00000000	Escherichia coli 96.0427, whole genome shotgun sequencing project
Escherichia coli 96.0939	O157:H7	1	1	1	960	NZ_ANLV00000000	Escherichia coli 96.0939, whole genome shotgun sequencing project
Escherichia coli 97.0003	O157:H7	1	1	1	960	NZ_ANLZ00000000	Escherichia coli 97.0003, whole genome shotgun sequencing project
Escherichia coli 97.0010	O157:H7	1	1	1	960	NZ_ANMB00000000	Escherichia coli 97.0010, whole genome shotgun sequencing project
Escherichia coli 97.0007	O157:H7	1	1	1	960	NZ_ANMC00000000	Escherichia coli 97.0007, whole genome shotgun sequencing project
Escherichia coli O157:H7 str. F8092B	O157:H7	1	1	1	960	NZ_AVCD00000000	Escherichia coli O157:H7 str. F8092B, whole genome shotgun sequencing project
Escherichia coli 08BKT055439	O157:H7	1	1	1	960	NZ_AVRI00000000	Escherichia coli 08BKT055439, whole genome shotgun sequencing project
Escherichia coli B112	O157:H7	1	1	1	960	NZ_AVRY00000000	Escherichia coli B112, whole genome shotgun sequencing project
Escherichia coli O157:H7 str. H093800014	O157:H7	1	1	1	960	NZ_CAOT00000000	Escherichia coli O157:H7 str. H093800014, whole genome shotgun sequencing project
Escherichia coli O157:H7 str. TW14588	O157:H7	1	1	1	960	NZ_CM000662	Escherichia coli O157:H7 str. TW14588 chromosome, whole genome shotgun sequence
Escherichia coli O45:H2 str. 2010C-4211	O45:H2	1	1	1	960	NZ_JASS00000000	Escherichia coli O45:H2 str. 2010C-4211, whole genome shotgun sequencing project
Escherichia coli O26:H11 str. 2011C-3274	O26:H11	1	1	1	960	NZ_JAST00000000	Escherichia coli O26:H11 str. 2011C-3274, whole genome shotgun sequencing project
Escherichia coli O121:H19 str. 2011C-3609	O121:H19	0.998	0.998	1	960	NZ_JASV00000000	Escherichia coli O121:H19 str. 2011C-3609, whole genome shotgun sequencing project
Escherichia coli O145:H28 str. 4865/96	O145:H28	1	1	1	960	NZ_JHEY00000000	Escherichia coli O145:H28 str. 4865/96, whole genome shotgun sequencing project
Escherichia coli O26:NM str. 2010C-4347	O26:H11	1	1	1	960	NZ_JHFB00000000	Escherichia coli O26:NM str. 2010C-4347, whole genome shotgun sequencing project
Escherichia coli O121:H19 str. 2010C-4254	O121:H19	0.998	0.998	1	960	NZ_JHFC00000000	Escherichia coli O121:H19 str. 2010C-4254, whole genome shotgun sequencing project
Escherichia coli O26:H11 str. 2010C-4244	O26:H11	1	1	1	960	NZ_JHFD00000000	Escherichia coli O26:H11 str. 2010C-4244, whole genome shotgun sequencing project
Escherichia coli O26:H11 str. 2010C-3902	O26:H11	1	1	1	960	NZ_JHFH00000000	Escherichia coli O26:H11 str. 2010C-3902, whole genome shotgun sequencing project
Escherichia coli O45:H2 str. 2010C-3876	O45:H2	1	1	1	960	NZ_JHFI00000000	Escherichia coli O45:H2 str. 2010C-3876, whole genome shotgun sequencing project
Escherichia coli O26:H11 str. 2010C-3871	O26:H11	1	1	1	960	NZ_JHFJ00000000	Escherichia coli O26:H11 str. 2010C-3871, whole genome shotgun sequencing project
Escherichia coli O121:H19 str. 2010C-3840	O121:H19	0.998	0.998	1	960	NZ_JHFK00000000	Escherichia coli O121:H19 str. 2010C-3840, whole genome shotgun sequencing project
Escherichia coli O121:H19 str. 2010C-3794	O121:H19	0.998	0.998	1	960	NZ_JHFL00000000	Escherichia coli O121:H19 str. 2010C-3794, whole genome shotgun sequencing project
Escherichia coli O121:H19 str. 2010C-3609	O121:H19	0.998	0.998	1	960	NZ_JHFM00000000	Escherichia coli O121:H19 str. 2010C-3609, whole genome shotgun sequencing project
Escherichia coli O26:H11 str. 2010C-3472	O26:H11	1	1	1	960	NZ_JHFX00000000	Escherichia coli O26:H11 str. 2010C-3472, whole genome shotgun sequencing project
Escherichia coli O26:H11 str. 2010C-3051	O26:H11	1	1	1	960	NZ_JHGA00000000	Escherichia coli O26:H11 str. 2010C-3051, whole genome shotgun sequencing project
Escherichia coli O111:H8 str. 2009EL-2169	O111:H8	1	1	1	960	NZ_JHGB00000000	Escherichia coli O111:H8 str. 2009EL-2169, whole genome shotgun sequencing project
Escherichia coli O157:H7 str. 2009EL2109	O157:H7	1	1	1	960	NZ_JHGC00000000	Escherichia coli O157:H7 str. 2009EL2109, whole genome shotgun sequencing project
Escherichia coli O157:H7 str. 2009EL1705	O157:H7	1	1	1	960	NZ_JHGE00000000	Escherichia coli O157:H7 str. 2009EL1705, whole genome shotgun sequencing project
Escherichia coli O157:H7 str. 2009EL1449	O157:H7	1	1	1	960	NZ_JHGF00000000	Escherichia coli O157:H7 str. 2009EL1449, whole genome shotgun sequencing project
Escherichia coli O121:H19 str. 2009EL1412	O157:H7	0.998	0.998	1	960	NZ_JHGG00000000	Escherichia coli O121:H19 str. 2009EL1412, whole genome shotgun sequencing project
Escherichia coli O121:H19 str. 2009EL1302	O121:H19	0.998	0.998	1	960	NZ_JHGH00000000	Escherichia coli O121:H19 str. 2009EL1302, whole genome shotgun sequencing project
Escherichia coli O26:H11 str. 2009C-4826	O121:H19	1	1	1	960	NZ_JHGI00000000	Escherichia coli O26:H11 str. 2009C-4826, whole genome shotgun sequencing project
Escherichia coli O45:H2 str. 2009C-4780	O26:H11	1	1	1	960	NZ_JHGJ00000000	Escherichia coli O45:H2 str. 2009C-4780, whole genome shotgun sequencing project
Escherichia coli O45:H2 str. 2009C-4780	O45:H2	1	1	1	960	NZ_JHGJ00000000	Escherichia coli O45:H2 str. 2009C-4780, whole genome shotgun sequencing project
Escherichia coli O26:H11 str. 2009C-4760	O26:H11	1	1	1	960	NZ_JHGK00000000	Escherichia coli O26:H11 str. 2009C-4760, whole genome shotgun sequencing project
Escherichia coli O121:H19 str. 2009C-4750	O121:H19	0.998	0.998	1	960	NZ_JHGL00000000	Escherichia coli O121:H19 str. 2009C-4750, whole genome shotgun sequencing project
Escherichia coli O26:H1 str. 2009C-4747	O26:H11	1	1	1	960	NZ_JHGM00000000	Escherichia coli O26:H1 str. 2009C-4747, whole genome shotgun sequencing project
Escherichia coli O121:H19 str. 2009C-4659	O121:H19	0.998	0.998	1	960	NZ_JHGN00000000	Escherichia coli O121:H19 str. 2009C-4659, whole genome shotgun sequencing project
Escherichia coli O157:H7 str. 2009C-4258	O157:H7	1	1	1	960	NZ_JHGQ00000000	Escherichia coli O157:H7 str. 2009C-4258, whole genome shotgun sequencing project
Escherichia coli O111:H8 str. 2009C-4126	O111:H8	1	1	1	960	NZ_JHGR00000000	Escherichia coli O111:H8 str. 2009C-4126, whole genome shotgun sequencing project
Escherichia coli O121:H19 str. 2009C-4050	O121:H19	0.998	0.998	1	960	NZ_JHGT00000000	Escherichia coli O121:H19 str. 2009C-4050, whole genome shotgun sequencing project
Escherichia coli O26:H11 str. 2009C-3996	O26:H11	1	1	1	960	NZ_JHGV00000000	Escherichia coli O26:H11 str. 2009C-3996, whole genome shotgun sequencing project
Escherichia coli O26:H11 str. 2009C-3689	O26:H11	1	1	1	960	NZ_JHGX00000000	Escherichia coli O26:H11 str. 2009C-3689, whole genome shotgun sequencing project
Escherichia coli O45:H2 str. 2009C-3686	O45:H2	1	1	1	960	NZ_JHGY00000000	Escherichia coli O45:H2 str. 2009C-3686, whole genome shotgun sequencing project
Escherichia coli O26:H11 str. 2009C-3612	O26:H11	1	1	1	960	NZ_JHGZ00000000	Escherichia coli O26:H11 str. 2009C-3612, whole genome shotgun sequencing project
Escherichia coli O145:H28 str. 2009C-3292	O145:H28	1	1	1	960	NZ_JHHD00000000	Escherichia coli O145:H28 str. 2009C-3292, whole genome shotgun sequencing project
Escherichia coli O103:H2 str. 2009C-3279	O103:H2	1	1	1	960	NZ_JHHE00000000	Escherichia coli O103:H2 str. 2009C-3279, whole genome shotgun sequencing project
Escherichia coli O157:H7 str. 08-4529	O157:H7	1	1	1	960	NZ_JHHI00000000	Escherichia coli O157:H7 str. 08-4529, whole genome shotgun sequencing project
Escherichia coli O157:H7 str. K7140	O157:H7	1	1	1	960	NZ_JHHK00000000	Escherichia coli O157:H7 str. K7140, whole genome shotgun sequencing project
Escherichia coli O157:H7 str. K6687	O157:H7	1	1	1	960	NZ_JHHV00000000	Escherichia coli O157:H7 str. K6687, whole genome shotgun sequencing project
Escherichia coli O157:H7 str. K6676	O157:H7	1	1	1	960	NZ_JHHW00000000	Escherichia coli O157:H7 str. K6676, whole genome shotgun sequencing project
Escherichia coli O157:H7 str. K6590	O157:H7	1	1	1	960	NZ_JHHX00000000	Escherichia coli O157:H7 str. K6590, whole genome shotgun sequencing project
Escherichia coli O157:H7 str. K5852	O157:H7	1	1	1	960	NZ_JHHY00000000	Escherichia coli O157:H7 str. K5852, whole genome shotgun sequencing project
Escherichia coli O157:H7 str. K5806	O157:H7	1	1	1	960	NZ_JHHZ00000000	Escherichia coli O157:H7 str. K5806, whole genome shotgun sequencing project
Escherichia coli O157:H7 str. K5806	O157:H7	1	1	1	960	NZ_JHHZ00000000	Escherichia coli O157:H7 str. K5806, whole genome shotgun sequencing project
Escherichia coli O157:H7 str. K5609	O157:H7	1	1	1	960	NZ_JHIA00000000	Escherichia coli O157:H7 str. K5609, whole genome shotgun sequencing project
Escherichia coli O157:H7 str. K5607	O157:H7	1	1	1	960	NZ_JHIB00000000	Escherichia coli O157:H7 str. K5607, whole genome shotgun sequencing project
Escherichia coli O157:H7 str. K5602	O157:H7	1	1	1	960	NZ_JHIC00000000	Escherichia coli O157:H7 str. K5602, whole genome shotgun sequencing project
Escherichia coli O157:H7 str. K5467	O157:H7	1	1	1	960	NZ_JHID00000000	Escherichia coli O157:H7 str. K5467, whole genome shotgun sequencing project
Escherichia coli O157:H7 str. K5460	O157:H7	1	1	1	960	NZ_JHIE00000000	Escherichia coli O157:H7 str. K5460, whole genome shotgun sequencing project
Escherichia coli O157:H7 str. K5449	O157:H7	1	1	1	960	NZ_JHIG00000000	Escherichia coli O157:H7 str. K5449, whole genome shotgun sequencing project
Escherichia coli O157:H7 str. K5448	O157:H7	1	1	1	960	NZ_JHIH00000000	Escherichia coli O157:H7 str. K5448, whole genome shotgun sequencing project
Escherichia coli O157:H7 str. K5418	O157:H7	1	1	1	960	NZ_JHII00000000	Escherichia coli O157:H7 str. K5418, whole genome shotgun sequencing project
Escherichia coli O121:H19 str. K5269	O121:H19	0.998	0.998	1	960	NZ_JHIJ00000000	Escherichia coli O121:H19 str. K5269, whole genome shotgun sequencing project
Escherichia coli O121:H19 str. K5198	O121:H19	0.998	0.998	1	960	NZ_JHIK00000000	Escherichia coli O121:H19 str. K5198, whole genome shotgun sequencing project
Escherichia coli O157:H7 str. K4527	O157:H7	1	1	1	960	NZ_JHIL00000000	Escherichia coli O157:H7 str. K4527, whole genome shotgun sequencing project
Escherichia coli O157:H7 str. K4405	O157:H7	1	1	1	960	NZ_JHIN00000000	Escherichia coli O157:H7 str. K4405, whole genome shotgun sequencing project
Escherichia coli O157:H7 str. K4396	O157:H7	1	1	1	960	NZ_JHIO00000000	Escherichia coli O157:H7 str. K4396, whole genome shotgun sequencing project
Escherichia coli O157:H7 str. K2854	O157:H7	1	1	1	960	NZ_JHIP00000000	Escherichia coli O157:H7 str. K2854, whole genome shotgun sequencing project
Escherichia coli O157:H7 str. K2845	O157:H7	1	1	1	960	NZ_JHIQ00000000	Escherichia coli O157:H7 str. K2845, whole genome shotgun sequencing project
Escherichia coli O157:H7 str. K2581	O157:H7	1	1	1	960	NZ_JHIS00000000	Escherichia coli O157:H7 str. K2581, whole genome shotgun sequencing project
Escherichia coli O157:H7 str. K2324	O157:H7	1	1	1	960	NZ_JHIT00000000	Escherichia coli O157:H7 str. K2324, whole genome shotgun sequencing project
Escherichia coli O157:H7 str. K2192	O157:H7	1	1	1	960	NZ_JHIU00000000	Escherichia coli O157:H7 str. K2192, whole genome shotgun sequencing project
Escherichia coli O157:H7 str. K2191	O157:H7	1	1	1	960	NZ_JHIV00000000	Escherichia coli O157:H7 str. K2191, whole genome shotgun sequencing project
Escherichia coli O157:H7 str. K2188	O157:H7	0.997	0.997	0.9719	933	NZ_JHIW00000000	Escherichia coli O157:H7 str. K2188, whole genome shotgun sequencing project
Escherichia coli O157:H7 str. K1921	O157:H7	1	1	0.8906	855	NZ_JHIY00000000	Escherichia coli O157:H7 str. K1921, whole genome shotgun sequencing project
Escherichia coli O157:H7 str. K1845	O157:H7	1	1	1	960	NZ_JHIZ00000000	Escherichia coli O157:H7 str. K1845, whole genome shotgun sequencing project
Escherichia coli O157:H7 str. K1796	O157:H7	1	1	1	960	NZ_JHJA00000000	Escherichia coli O157:H7 str. K1796, whole genome shotgun sequencing project
Escherichia coli O157:H7 str. K1795	O157:H7	1	1	1	960	NZ_JHJB00000000	Escherichia coli O157:H7 str. K1795, whole genome shotgun sequencing project
Escherichia coli O157:H7 str. K1793	O157:H7	1	1	1	960	NZ_JHJC00000000	Escherichia coli O157:H7 str. K1793, whole genome shotgun sequencing project
Escherichia coli O157:H7 str. K1792	O157:H7	1	1	1	960	NZ_JHJD00000000	Escherichia coli O157:H7 str. K1792, whole genome shotgun sequencing project
Escherichia coli O157:H7 str. K1420	O157:H7	1	1	1	960	NZ_JHJF00000000	Escherichia coli O157:H7 str. K1420, whole genome shotgun sequencing project
Escherichia coli O157:H7 str. H2498	O157:H7	1	1	1	960	NZ_JHJG00000000	Escherichia coli O157:H7 str. H2498, whole genome shotgun sequencing project
Escherichia coli O157:H7 str. H2495	O157:H7	1	1	1	960	NZ_JHJH00000000	Escherichia coli O157:H7 str. H2495, whole genome shotgun sequencing project
Escherichia coli O157:H7 str. G5303	O157:H7	1	1	1	960	NZ_JHJI00000000	Escherichia coli O157:H7 str. G5303, whole genome shotgun sequencing project
Escherichia coli O157:H7 str. F7410	O157:H7	1	1	1	960	NZ_JHJK00000000	Escherichia coli O157:H7 str. F7410, whole genome shotgun sequencing project
Escherichia coli O157:H7 str. F7384	O157:H7	1	1	1	960	NZ_JHJL00000000	Escherichia coli O157:H7 str. F7384, whole genome shotgun sequencing project
Escherichia coli O157:H7 str. F7377	O157:H7	1	1	1	960	NZ_JHJM00000000	Escherichia coli O157:H7 str. F7377, whole genome shotgun sequencing project
Escherichia coli O157:H7 str. F7350	O157:H7	1	1	1	960	NZ_JHJN00000000	Escherichia coli O157:H7 str. F7350, whole genome shotgun sequencing project
Escherichia coli O157:H7 str. F6751	O157:H7	1	1	1	960	NZ_JHJO00000000	Escherichia coli O157:H7 str. F6751, whole genome shotgun sequencing project
Escherichia coli O157:H7 str. F6750	O157:H7	1	1	1	960	NZ_JHJP00000000	Escherichia coli O157:H7 str. F6750, whole genome shotgun sequencing project
Escherichia coli O157:H7 str. F6749	O157:H7	1	1	1	960	NZ_JHJQ00000000	Escherichia coli O157:H7 str. F6749, whole genome shotgun sequencing project
Escherichia coli O121:H19 str. F6714	O121:H19	0.998	0.998	1	960	NZ_JHJR00000000	Escherichia coli O121:H19 str. F6714, whole genome shotgun sequencing project
Escherichia coli O111:H8 str. F6627	O111:H8	1	1	1	960	NZ_JHJS00000000	Escherichia coli O111:H8 str. F6627, whole genome shotgun sequencing project
Escherichia coli O157:H7 str. F6142	O157:H7	1	1	1	960	NZ_JHJT00000000	Escherichia coli O157:H7 str. F6142, whole genome shotgun sequencing project
Escherichia coli O157:H7 str. 2011EL-2313	O157:H7	1	1	1	960	NZ_JHKA00000000	Escherichia coli O157:H7 str. 2011EL-2313, whole genome shotgun sequencing project
Escherichia coli O157:H7 str. 2011EL-2312	O157:H7	1	1	1	960	NZ_JHKB00000000	Escherichia coli O157:H7 str. 2011EL-2312, whole genome shotgun sequencing project
Escherichia coli O157:H7 str. 2011EL-2290	O157:H7	1	1	1	960	NZ_JHKC00000000	Escherichia coli O157:H7 str. 2011EL-2290, whole genome shotgun sequencing project
Escherichia coli O157:H7 str. 2011EL-2289	O157:H7	1	1	1	960	NZ_JHKD00000000	Escherichia coli O157:H7 str. 2011EL-2289, whole genome shotgun sequencing project
Escherichia coli O157:H7 str. 2011EL-2288	O157:H7	1	1	1	960	NZ_JHKE00000000	Escherichia coli O157:H7 str. 2011EL-2288, whole genome shotgun sequencing project
Escherichia coli O157:H7 str. 2011EL-2286	O157:H7	1	1	1	960	NZ_JHKG00000000	Escherichia coli O157:H7 str. 2011EL-2286, whole genome shotgun sequencing project
Escherichia coli O157:H7 str. 2011EL-2114	O157:H7	1	1	1	960	NZ_JHKH00000000	Escherichia coli O157:H7 str. 2011EL-2114, whole genome shotgun sequencing project
Escherichia coli O157:H7 str. 2011EL-2113	O157:H7	1	1	1	960	NZ_JHKI00000000	Escherichia coli O157:H7 str. 2011EL-2113, whole genome shotgun sequencing project
Escherichia coli O157:H7 str. 2011EL-2112	O157:H7	1	1	1	960	NZ_JHKJ00000000	Escherichia coli O157:H7 str. 2011EL-2112, whole genome shotgun sequencing project
Escherichia coli O157:H7 str. 2011EL-2111	O157:H7	1	1	1	960	NZ_JHKK00000000	Escherichia coli O157:H7 str. 2011EL-2111, whole genome shotgun sequencing project
Escherichia coli O157:H7 str. 2011EL-2109	O157:H7	1	1	1	960	NZ_JHKL00000000	Escherichia coli O157:H7 str. 2011EL-2109, whole genome shotgun sequencing project
Escherichia coli O157:H7 str. 2011EL-2108	O157:H7	1	1	1	960	NZ_JHKM00000000	Escherichia coli O157:H7 str. 2011EL-2108, whole genome shotgun sequencing project
Escherichia coli O157:H7 str. 2011EL-2107	O157:H7	1	1	1	960	NZ_JHKN00000000	Escherichia coli O157:H7 str. 2011EL-2107, whole genome shotgun sequencing project
Escherichia coli O157:H7 str. 2011EL-2106	O157:H7	1	1	1	960	NZ_JHKO00000000	Escherichia coli O157:H7 str. 2011EL-2106, whole genome shotgun sequencing project
Escherichia coli O157:H7 str. 2011EL-2105	O157:H7	1	1	1	960	NZ_JHKP00000000	Escherichia coli O157:H7 str. 2011EL-2105, whole genome shotgun sequencing project
Escherichia coli O157:H7 str. 2011EL-2104	O157:H7	1	1	1	960	NZ_JHKQ00000000	Escherichia coli O157:H7 str. 2011EL-2104, whole genome shotgun sequencing project
Escherichia coli O157:H7 str. 2011EL-2103	O157:H7	1	1	1	960	NZ_JHKR00000000	Escherichia coli O157:H7 str. 2011EL-2103, whole genome shotgun sequencing project
Escherichia coli O157:H7 str. 2011EL-2101	O157:H7	1	1	1	960	NZ_JHKS00000000	Escherichia coli O157:H7 str. 2011EL-2101, whole genome shotgun sequencing project
Escherichia coli O157:H7 str. 2011EL-2099	O157:H7	1	1	1	960	NZ_JHKT00000000	Escherichia coli O157:H7 str. 2011EL-2099, whole genome shotgun sequencing project
Escherichia coli O157:H7 str. 08-4169	O157:H7	1	1	1	960	NZ_JHKW00000000	Escherichia coli O157:H7 str. 08-4169, whole genome shotgun sequencing project
Escherichia coli O157:H7 str. 08-3527	O157:H7	1	1	1	960	NZ_JHKY00000000	Escherichia coli O157:H7 str. 08-3527, whole genome shotgun sequencing project
Escherichia coli O157:H7 str. 08-3037	O157:H7	1	1	1	960	NZ_JHKZ00000000	Escherichia coli O157:H7 str. 08-3037, whole genome shotgun sequencing project
Escherichia coli O157:H7 str. 2011EL-2098	O157:H7	1	1	1	960	NZ_JHLB00000000	Escherichia coli O157:H7 str. 2011EL-2098, whole genome shotgun sequencing project
Escherichia coli O157:H7 str. 2011EL-2097	O157:H7	1	1	1	960	NZ_JHLC00000000	Escherichia coli O157:H7 str. 2011EL-2097, whole genome shotgun sequencing project
Escherichia coli O157:H7 str. 2011EL-2096	O157:H7	1	1	1	960	NZ_JHLD00000000	Escherichia coli O157:H7 str. 2011EL-2096, whole genome shotgun sequencing project
Escherichia coli O157:H7 str. 2011EL-2094	O157:H7	1	1	1	960	NZ_JHLE00000000	Escherichia coli O157:H7 str. 2011EL-2094, whole genome shotgun sequencing project
Escherichia coli O157:H7 str. 2011EL-2093	O157:H7	1	1	1	960	NZ_JHLF00000000	Escherichia coli O157:H7 str. 2011EL-2093, whole genome shotgun sequencing project
Escherichia coli O157:H7 str. 2011EL-2092	O157:H7	1	1	1	960	NZ_JHLG00000000	Escherichia coli O157:H7 str. 2011EL-2092, whole genome shotgun sequencing project
Escherichia coli O157:H7 str. 2011EL-2091	O157:H7	1	1	1	960	NZ_JHLH00000000	Escherichia coli O157:H7 str. 2011EL-2091, whole genome shotgun sequencing project
Escherichia coli O157:H7 str. 2011EL-2090	O157:H7	1	1	1	960	NZ_JHLI00000000	Escherichia coli O157:H7 str. 2011EL-2090, whole genome shotgun sequencing project
Escherichia coli O26:H11 str. 2011C-3655	O26:H11	1	1	1	960	NZ_JHLN00000000	Escherichia coli O26:H11 str. 2011C-3655, whole genome shotgun sequencing project
Escherichia coli O121:H19 str. 2011C-3537	O121:H19	0.998	0.998	1	960	NZ_JHLR00000000	Escherichia coli O121:H19 str. 2011C-3537, whole genome shotgun sequencing project
Escherichia coli O26:H11 str. 2011C-3506	O26:H11	1	1	1	960	NZ_JHLS00000000	Escherichia coli O26:H11 str. 2011C-3506, whole genome shotgun sequencing project
Escherichia coli O121:H19 str. 2011C-3500	O121:H19	0.998	0.998	1	960	NZ_JHLT00000000	Escherichia coli O121:H19 str. 2011C-3500, whole genome shotgun sequencing project
Escherichia coli O111:H8 str. 2011C-3453	O111:H8	1	1	1	960	NZ_JHLU00000000	Escherichia coli O111:H8 str. 2011C-3453, whole genome shotgun sequencing project
Escherichia coli O26:H11 str. 2011C-3387	O26:H11	1	1	1	960	NZ_JHLV00000000	Escherichia coli O26:H11 str. 2011C-3387, whole genome shotgun sequencing project
Escherichia coli O26:H11 str. 2011C-3282	O26:H11	1	1	1	960	NZ_JHLX00000000	Escherichia coli O26:H11 str. 2011C-3282, whole genome shotgun sequencing project
Escherichia coli O26:H11 str. 2011C-3270	O26:H11	1	1	1	960	NZ_JHLY00000000	Escherichia coli O26:H11 str. 2011C-3270, whole genome shotgun sequencing project
Escherichia coli O121:H19 str. 2011C-3216	O121:H19	0.998	0.998	1	960	NZ_JHLZ00000000	Escherichia coli O121:H19 str. 2011C-3216, whole genome shotgun sequencing project
Escherichia coli O121:H19 str. 2011C-3108	O121:H19	0.998	0.998	1	960	NZ_JHMB00000000	Escherichia coli O121:H19 str. 2011C-3108, whole genome shotgun sequencing project
Escherichia coli O121:H19 str. 2011C-3072	O121:H19	0.998	0.998	1	960	NZ_JHMC00000000	Escherichia coli O121:H19 str. 2011C-3072, whole genome shotgun sequencing project
Escherichia coli O26:H11 str. 2010EL-1699	O26:H11	1	1	1	960	NZ_JHMF00000000	Escherichia coli O26:H11 str. 2010EL-1699, whole genome shotgun sequencing project
Escherichia coli O121:H19 str. 2010EL1058	O121:H19	0.998	0.998	1	960	NZ_JHMG00000000	Escherichia coli O121:H19 str. 2010EL1058, whole genome shotgun sequencing project
Escherichia coli O26:H11 str. 2010C-5028	O26:H11	1	1	1	960	NZ_JHMI00000000	Escherichia coli O26:H11 str. 2010C-5028, whole genome shotgun sequencing project
Escherichia coli O121:H19 str. 2010C-4989	O121:H19	0.998	0.998	1	960	NZ_JHMJ00000000	Escherichia coli O121:H19 str. 2010C-4989, whole genome shotgun sequencing project
Escherichia coli O157:H7 str. 2010C-4979C1	O157:H7	1	1	1	960	NZ_JHMK00000000	Escherichia coli O157:H7 str. 2010C-4979C1, whole genome shotgun sequencing project
Escherichia coli O121:H19 str. 2010C-4966	O121:H19	0.998	0.998	1	960	NZ_JHML00000000	Escherichia coli O121:H19 str. 2010C-4966, whole genome shotgun sequencing project
Escherichia coli O26:H11 str. 2010C-4834	O26:H11	1	1	1	960	NZ_JHMN00000000	Escherichia coli O26:H11 str. 2010C-4834, whole genome shotgun sequencing project
Escherichia coli O121:H19 str. 2010C-4824	O121:H19	0.998	0.998	1	960	NZ_JHMO00000000	Escherichia coli O121:H19 str. 2010C-4824, whole genome shotgun sequencing project
Escherichia coli O26:H11 str. 2010C-4819	O26:H11	1	1	1	960	NZ_JHMP00000000	Escherichia coli O26:H11 str. 2010C-4819, whole genome shotgun sequencing project
Escherichia coli O26:NM str. 2010C-4788	O26:H11	1	1	1	960	NZ_JHMS00000000	Escherichia coli O26:NM str. 2010C-4788, whole genome shotgun sequencing project
Escherichia coli O121:H19 str. 2010C-4732	O121:H19	0.998	0.998	1	960	NZ_JHMV00000000	Escherichia coli O121:H19 str. 2010C-4732, whole genome shotgun sequencing project
Escherichia coli O157:H7 str. 07-3391	O157:H7	1	1	1	960	NZ_JHNE00000000	Escherichia coli O157:H7 str. 07-3391, whole genome shotgun sequencing project
Escherichia coli O157:H7 str. 07-3091	O157:H7	1	1	1	960	NZ_JHNF00000000	Escherichia coli O157:H7 str. 07-3091, whole genome shotgun sequencing project
Escherichia coli O157:H7 str. 06-4039	O157:H7	1	1	1	960	NZ_JHNG00000000	Escherichia coli O157:H7 str. 06-4039, whole genome shotgun sequencing project
Escherichia coli O121:H19 str. 06-3822	O121:H19	0.998	0.998	1	960	NZ_JHNH00000000	Escherichia coli O121:H19 str. 06-3822, whole genome shotgun sequencing project
Escherichia coli O157:H7 str. 06-3745	O157:H7	1	1	1	960	NZ_JHNI00000000	Escherichia coli O157:H7 str. 06-3745, whole genome shotgun sequencing project
Escherichia coli O26:H11 str. 06-3464	O26:H11	1	1	1	960	NZ_JHNO00000000	Escherichia coli O26:H11 str. 06-3464, whole genome shotgun sequencing project
Escherichia coli O121:H19 str. 06-3003	O121:H19	0.998	0.998	1	960	NZ_JHNR00000000	Escherichia coli O121:H19 str. 06-3003, whole genome shotgun sequencing project
Escherichia coli O26:H11 str. 03-3500	O26:H11	1	1	1	960	NZ_JHNT00000000	Escherichia coli O26:H11 str. 03-3500, whole genome shotgun sequencing project
Escherichia coli O121:H19 str. 03-3227	O121:H19	0.998	0.998	1	960	NZ_JHNX00000000	Escherichia coli O121:H19 str. 03-3227, whole genome shotgun sequencing project
Escherichia coli O45:H2 str. 01-3147	O45:H2	1	1	1	960	NZ_JHOA00000000	Escherichia coli O45:H2 str. 01-3147, whole genome shotgun sequencing project
Escherichia coli O26:H11 str. 05-3646	O26:H11	1	1	1	960	NZ_JHOE00000000	Escherichia coli O26:H11 str. 05-3646, whole genome shotgun sequencing project
Escherichia coli O157:H7 str. T1543_06	O157:H7	1	1	1	960	NZ_JJOK00000000	Escherichia coli O157:H7 str. T1543_06, whole genome shotgun sequencing project
Escherichia coli O157:H7 str. 08BKT061141	O157:H7	1	1	0.9969	957	NZ_JJOL00000000	Escherichia coli O157:H7 str. 08BKT061141, whole genome shotgun sequencing project
Escherichia coli O157:H7 str. 09BKT048303	O157:H7	1	1	1	960	NZ_JJOM00000000	Escherichia coli O157:H7 str. 09BKT048303, whole genome shotgun sequencing project
